# Supplementary material for: The Complete Mitochondrial Genome of the Foodborne Parasitic Pathogen Cyclospora cayetanensis
Source: PLoS One. 2015 Jun 4;10(6):e0128645. doi: 10.1371/journal.pone.0128645 (PMC4455993; doi:10.1371/journal.pone.0128645)
Supplement: S1 File — 87 bp in some of the Eimeria sequences were cut and appended to the 3’ end of the respective sequence files. ClustalW identified blocks of highly conserved 5’ and 3’ ends of Eimeria and Cyclospora mitochondrial sequences. (TXT) [file pone.0128645.s002.txt]

>C.cayetanensis_NF1_this study
GACAAAGTCCCAGCAGTAGCGGTCATACTATTGAAGAGCCGAG
TGTTATCCATCCATACCAGGCGTAAAAAGCGTTCGTTCTGAAAAGAAACA
GATGCCAGGCCAACTGAACTCGTTTATGTTTTTAATGTCTCAAGTGAGAT
CTCATCTACAATCATATCCATGTCCAACTAATATGAATTTCCTTTGGAAT
TTTGGTTTCTTAGTAGGAATTTCCTTTGTTGTTCAAATTGTAACAGGTTT
ATTACTAGCATCTAGATATACTAGTGAAATGTCACATGCTTTTGCTAGTG
TACAGCATATCTTAAGAGAGGTGTCTTTCGGTTGGGAATTTAGATTCCTA
CATGCTACTGGAGCATCATGTGTATTCTTATGCTTATTTCTACATATTTT
AAGAGCTCTGGTATTTAGTAGTTATACATATCTAAGTCTAACATGGATTA
CAGGATTAATTATTTATTTCATCTCAATTGCTACAGGTTTCTTAGGTTAT
GTATTACCATGGGGTCAAATGAGCTTTTGGGGTGCTACTGTAATTTGTAA
TTTATTGTCACCTATCCCATATCTTGTAACATGGTTATTAGGAGGTTTTT
ATGTAGATAGTCCTACATTAAAAAGATTCTTTGTATTACATTTTGTTTTA
CCATTCTTAGGTCTAATCCTTGCTGTGTTACATATTTTCTATCTACATCT
AAATGGATCTAGTAATCCACTAGGTACAGAAACTGCTTTAAAAATACCTT
TCTATCCTCATATGTTAAGTACAGATGGAAAAGGATTTAACTATTTAATC
TTATTTCTATTAGCTCAATCATTCTTTGGTTTACTAGAATTATCACATCC
AGATAATAGTATTCCTGTAAATAGATTTGTAACACCATTACAAATTGTAC
CAGAATGGTACTTCTTAGCATATTACGCTATCTTAAAAGTTATTCCAAGT
AAAACTGGAGGTCTATTAGTATTTGCTGGTAGTATTTTACTATTATTACT
GTTAAGTGAAGTTCGTTCACTTACTAGTGTACTACACTTACGTCAACAAT
TCTCTTCAAGAAATTGTGCAACATCTTGGAGTATTATTTATTTATATTCA
TTTATTGCTCTTATTATTGTTGGAGCTCAATTACCTCAAGAAGTATTCAT
TTCTTATGGTAGATTCTTTACCGTAATCTATCTTTTAAGTACATTTAGCT
TATTTAGACTATAAGACTATAGTTAGTTATTACAAAAAATTTCAACAATT
ATATACTAATTCTAGTATTCTAACTGCTGCAAACCATAAAGAATTAGGTA
TTTACTATGTATGGTTTGCTTTCTTATTTTCAATTGTAGGTACATTACTA
TCAGTATTAATTAGACTTGAGTTAAGTTCTTCTGGATTACGTATCGTAGC
GCTAGAAAATCAAAATTTCTATAACCTAGCATTTACACTACACGGTGCTA
TTATGATTTTCTTTGTAGTTATGCCAGGTCTATATGGTGGATATGGTAAC
TACTTCTTACCAATTTATTTAGGAGCTTCAGAAGTAGCTTTTCCTAGAGT
AAATTGTGTATCATTATTACTTGTACCAATTGCTTGGGTTGTAGTAAGTA
CATCACTAATTTCTGAATTCGGGTCAGGTATTGGTTGGACACTATATCCT
CCATTAAGTACATCATTAATGTCATTATCTCCAACTTCAGTAGATTTAAT
TGTATTTGGTTTAGCTCTTGCGGGTATTTCTAGCTTTTTATCTTCCGTAA
ATTTCTTAACAACTATTGCTGTATTAGGTGTAACTAATGGTGCAAAACCA
TGGTGTTTATTTACATGGGCTATTGTATTTACAGCCATTATGCTAATTGC
TACACTTCCAATTCTTACTGGTGGATTATTAATGTTAGTATTAGATTTAC
ATCTGAATACTCAATTCTACGATGCTGCATTTAATGGTGATCCAGTATTA
TATCAACATTTATTCTGGTTCTTTGGTCATCCAGAAGTTTATATTATTAT
TTTACCTGCTTTTGGTGTAATTTCACAAACATTATCTACTTCAGCAGGTA
AATTAGTATTCGGAGGTCCTGCTATGATTTTAGCGATGGGATGTATTACC
ATTTTAGGTTCATTAGTATGGGCACACCATATGATGACAGTAGGTCTAGA
GACAGATACTAGAGCATATTTCTCTGCTGTTACAATGATGATTGCTATTC
CTACTGGTACCAAAATCTTTAATTGGTTAAGTACTTTTATGGGAAATCCA
TTCAGTACAATATCATTAGATATTTGGTATGCTTTAAGTTTTATTTTCTT
ATTTACATTAGGAGGTACTACTGGAGTAGTTTTAGGTAACTCCGCTCTAG
ATGTTGCTTTACACGATACTTATTATGTAATTGCTCATTTCCATTTCGTA
CTATCTCTTGGTGCGGTAATTGGATTAATTTGTGGATATTTCTATTACCA
AGATTCAATGTTTGGTTATACAGCTAATGTCTTTACTAGAAATACATCAG
ATTCTCCATACTTAAAAGTATGGTCAATTGTATTCTTATTAAGTATTTTA
TTAACATTTATACCAATGCATCTATTAGGTTTTAATGTTATGCCACGTAG
AATTCCTGATTATCCTGACTATGTAACTTATTTGAACACAATGTGTTCTA
TTGGTTCTATTAGTACTGTATTTATTTTATATTCCCTAATTTTATAAAAA
AAGAGTTGACCGTGAAATCCATACAAAGATAAAACGGGAGATACATAAAA
CATGTTACTCTATCGGTAAAAAGGTACGCCGGGGATAACAGGTCGTAGAA
TTTCAGGAGCTCTGATCCTTGAATTCTATTAACACCTCCATGTCGGCTCA
TCACACCCTTGTACTTGAAGAAGGTTCAATTAGGAACGAGAGTTCACCGT
GATATGTGATACGTGAGCTGGGTTAAGAACGTCTTGAGGCAGTTTGTTCC
CTATCTGCCATTTTAAAAAATGATTGGTTGTATAATTTAAGAACGAAGTA
TCATGTGAAGTTTCATGTTCGCCTTATTTAAACAAAAAAAAGGATCAAAT
CTTCCTTGAGCGACTCGTTAGGCAAATAAAAAATTGAGCTATAACGCTAT
CTTTTATATAAAATATAATGTCTTCGATTTTAACGGTTTGCTCCTGAAAA
AGAAATTTTGGTTTATCTCAAGTTTATGGTGACAGACCTTGAAGAGATTT
GGAAAAGTCCTCAATAAAAAAGATACGTTAAAAAAACACAGTCGGTGCGA
AGTCGAAACAAGGTAGTTGATGGTGAACCAGTGGCTGAACAAAAAATGAG
TCTTGTTTCAAATAGATGTATTTTTTTGGCTAGAGTACGTAAGGAAAAGG
AAAGGTTAACCGCTGTCAAAAACAAAAACTTATTACATACACTCCTGAAC
ATTTGGAACATATGGATATAATTTGGTAGTGGAACATTTGAAATAAAAAT
TGGCAGCTGGAAGACGGAATCGTTACTAAGCGTCAGGTAGTCCTGGACAC
TGAATCCATGCGTGATCCCAATGGAACGGTCCCTGGCTGAATTTTATGAT
CCCAGGCTGGTTCAAAAAGTCAAATATTAGCCAAAAACTGGCGAGAAGGG
AAGTGTGTTTCTTAGACAAAAAATAAGGGAAGTTTAGCCGGGAAGTTAGC
GTCTAAAAAATATGATATAATTATCGCACAAGCACTCAGCAAGTTAAGAG
AATGTATTGACGTGTTAAAAACCGGTTTTTTGTTAGGGTGCCGGGCAGAT
GTCATAAACTATACCTCCTCATCAAAGTTAGCAGTGTCTTACGTTTGAAT
CCAACAGACGCTTTCCGTTTTTTAACTACACTACGAAATGCCAAACTATT
CAAACAATCTTCTCACTTTCTTATTAATGGAAGCGCTGGTACCTGGGTAT
CCAATCCAGTGCTCCTAATTCGGCATAGAGACTCAGCCTCAGTCCAACTT
TGTACTGTTTTTTACCAAAAGGGACTCCATAAGTTAAACTGTAGAGTCGA
GATGGAAACAACCGGAAAGGTTACTGCATGTCCTAAAAAATTATATAAAT
TATATTTTTTGTAAAATTCTCTTCTGAATAGATTTCATAGAAAACCTAAA
ATCATCATGTATGATTGACATTTAACCGCTAATTATGAATCTTCCAAGAA
TTATTTAACATTCTCAGGTCCGGTCCGATATTACAATCTTCCAGTTAGAT
AAATTAGATCACATGTCTTCTAGTGCTTTGAGATTTGACTCAGTTTTTAT
AAAAATTTAATGTCAAATTGCTCATATTTAAGAATTTATACTAAAATTTC
CTTCTTATATGCAACTACCTTAAGATATTTTACAGTTGGTTTTCTATTTT
CACCATTCTTGCTCACTGTATTAGTATTATTTAATTTTACTTTTAGAG
AAGTTGGTACTACATCAGCTTCTCTG
GTTTCATCAATTTGTTTAGGTGTTATTAGTACTGAGTTACTACTATTTGT
TAGCTTCTTCTGGGGTGCATACACCAGCATTCTATCTCCTAGTTATGTAA
CAGACTCCACCCTAGTAAGTCCAACTGAGGGTCTTGTAAGTATCTCTAGT
AGAGGACTTATTGTAACTATTACATTCTTACTATCTACTGCTAGTGTAAT
TCTAGGATATGGTATTTTAACTTCAGAGAAAGCTATTATACTAAATATCC
AAAGAGGATTCCTTACTTTAGTAATCATTGCCCTATGTTTTACTAGTATC
CAAGTTTGTGAGTACTTAGGACTAGCTATTTCTATTAATGATGGAGTATT
AGGTACTTACTTACTATGGATTACAGGATTACATTTCTCACATGTATTAC
TTGGTGCTATCTTATTATTCTTTACATTCTGGAGAGGTAGTTTACAATAT
AATGCAAATACACAAATTAGAACATATAATTCTTCTAGTATTCTAGTATT
ACCTTTACTAGAATCATACACTCTATTATACTGGCATTTTGTAGAAGCTA
TTTGGTTAGTAATTCACTTTACATTCTATACTTTATAAGAAATATACGGG
ATCTCGTAAACATGCGAACTCACTTGAACTATAAAATACCTTCATATTGA
CTATGCTGACTTGAGTAATGGAAATCAAATAGATTCAGCTATCCATGGTG
ATAAGATTCGTAAATACCGGTCAATTCAAAAAATAGCTGTGATGTAATAG
AGCATAGGATAATGCAAAGTATCCCTGACTGGATTATGCAAAAACTGATT
TTTATGAGAACAGCTTCCAAGCATACATTTGTTAATGTAATAATAGAAAT
CATATTTTATTGCCTGTCAAGTTCCTTTAATGTAGTTATCTCACAGCTTC
TATCGGTCCAGATAAGCGATCTCATGTATGGTTAAAAAGTTTTTAAATGA
CACCAGGCATGCAATACCAAAAATATTTTAATATATTAATTTTTATGCAT
GGTAAGGTTTAGCGTGTACTTTCGAATGAAACTTTGTGCTCCACCGCTAG
TCTCTTACCTCTAACATTCCTCTTACTTGATACTGTACGGACCATTACAA
CCTCCAGGCAAAGAATTGTCCACGATTCATAAAGACAACTAGTGGCATCT
CTCTCGATTTCCAGATGGTGAGTTACAAAGATGATTCTCTCCACACTTAT
TTTTTGTTTAAAAGGGAAGTAAAGGTGCTCAGGGTCTTACCGTCGGGCCA
TAGGGTTCCTCATATTCAAGGATATTTCTATTTAAAAAAGTCTTACATTA
GAGACATTAGGAAAGTCGTTACACCATTCATGCAGGACGGAATTTACCCG
ACAAGGAATTTTGCTACCTTTGGACCGTCAGATTACAGCCGCCGTTTACC
CTAGTTTTTATATCATGTTGAGTTATCTCTTTCAAGATTATCTATTTCAT
TTCTATCCTCACGGGAACCTTTCCACGCTCTACCAATATTCGTTATCATG
TTTTATCTCGCGTGACGAGCGGTGTGTTTAAGGCAAGTAAAGATGCGCCC
AAATTTTTTAATAACAAAAATTTGGCGTGTAGAGCATCTTTATCTAGGTA
GTTTCTGTCCGAAACAATAACCTTAGGCTATACTACCAAAGCATCCATCT
ACAGCTGCGGAAACTGTATTTTTATTATTTAATTTTACTATTTTAAATAG
TATTATTTATAATAGTATTATTTATAATAGTATTATTTTTAATAGTACTA
TTTTTAATATAAAAATTTAGTACACCTAGCCAACACGATCCGATTGCTTG
GGTTATTTTTTGTGCTACAAAAAATAAGGCTTGATGGTTACTTTGAAAGT
TACAAGA

>E.meleagridis_KJ608418
GACAAAGTCCCAGCAGTAGCGGTCATACTATTGAAGAGCCGAGTGTTATCCATC
CATACCAGGCGTAAAAAGCGTTCGTTCTGAAAAGAAACAGATGCCAGGCCAACTGAACTCGTTTATGTTT
ATTATGTCTCAAGTGAGATCTCATCTACAATCATACCCATGTCCAACTAATATGAACTTCCTTTGGAATT
TTGGTTTCTTACTAGGAATTTCTTTTGTAGTCCAAATTGTAACAGGATTATTACTAGCATCTAGATATAC
TAGTGAAATGTCACATGCCTTTGCTAGTGTACAACATATTATTCGAGAGGTGTCTTTCGGTTGGGAATTT
AGATTCCTACATGCAACTGGAGCATCATGTGTGTTCTTCTGCCTTTTCATTCATATTATTCGAGCTCTAG
TTATGAGTAGTTATACCTATTTAAGTCTTACATGGATTACAGGACTTATTATTTACTTTATATCTATTGC
AACAGGATTCTTAGGTTATGTACTACCATGGGGTCAAATGAGCTTCTGGGGTGCTACTGTAATTTGCAAC
CTACTATCACCTATCCCATATCTTGTAACTTGGTTATTAGGAGGTTTCTATGTAGATAATCCTACATTAA
AAAGATTCTTTGTACTACATTTCGTATTACCATTTGTAGCTCTTGTACTTGTAGTACTACACATTTTCTA
CTTACACCTAAATGGATCTAGTAATCCATTGGGTACAGAGACTGCATTAAAAATACCTTTCTATCCTCAT
ATGTTAAGTACAGATGGTAAAGGATTTAACTACCTAATCTTCTTCCTACTAGCCCAATCCTTCTTTGGCT
TAATCGAACTATCACACCCAGATAATAGTATCCCTGTAAATAGATTCGTAACACCATTACAAATTGTACC
AGAGTGGTACTTCTTAGCATATTATGCTATTCTAAAAGTTATTCCAAGTAAAACTGGAGGCCTATTATTA
TTCGCAGGTAGCATTCTATTATTATTACTTCTAAGTGAGGTTCGTTCACTTACTAGTATAATAAACTTAC
GTCAACAATTCTCTTCAAGAAATTGTGCAACATCTTGGAGTATTATATATATCTACTCATTTATTGCTCT
TATTATTGTTGGAGCCCAATTACCTCAAGAAGTATTTATTTCATATGGTAGATTCTTTACCGTAATCTAT
CTTTTAAGTACATTTAGTTTATTTAAACTGTAATTAGTTTTTACAAAAAATTTCAACAATTCTATATGAA
TTCTAGTATTCTAACTGCCGCAAACCATAAAGAATTAGGTATTTACTATGTATGGTTTGCTTTCCTTTTT
TCAATTGTAGGTACACTACTTTCAGTACTAATTAGACTTGAACTAAGTTCCTCTGGATTACGTGTTGTTG
CACTAGAAAATCAAAATTTCTACAATCTAGCATTCACATTACATGGTGCTATTATGATTTTCTTTGTAGT
TATGCCAGGCCTATATGGTGGATATGGTAACTACTTCTTACCAATTTATTTAGGAGCCTCTGAGGTAGCT
TTCCCTAGAGTAAATTGTGTTTCACTATTACTAGTGCCAATCTCTTGGGTTATTGTAAGTACTTCACTAA
TTTCTGAATTTGGTTCAGGTGTTGGTTGGACACTATACCCTCCATTAAGTACATCATTAATGTCATTATC
TCCAACCTCAGTAGATTTAATTGTCTTTGGTCTAGCTTTATCTGGTATTTCTAGTTTCCTATCATCTATT
AATTTCTTAACTACAATTGCTGTCTTAGGTGTCACAAATGGTTCAAAACCATGGTGTCTATTTACTTGGG
CTATTGTATTTACAGCTATTATGCTACTTCTAACACTTCCAATTCTTACTGGTGGATTATTAATGCTGGT
ATTAGATCTACATCTAAATACTCAATTCTACGATGCCGCTTTTAACGGTGATCCAGTCTTATATCAACAT
CTGTTCTGGTTCTTCGGACATCCAGAAGTATACATTATTATTCTACCTGCCTTTGGCGTTATTTCTCAAA
CATTATCTACTACAGCAGGTAAAGTAGTATTCGGAGGTCCTTCTATGATTCTAGCTATGGGATGTATTAC
TGTATTAGGATCATTAGTCTGGGCACATCATATGATGACAGTAGGTCTAGAAACAGATACTAGAGCATAC
TTCTCAGCTATTACTATGATGATTGCAATTCCTACAGGTACCAAAATTTTCAACTGGTTAAGTACTTATA
TGGGAAATCCATTTAGTACAATATCACTAGATATTTGGTATGCTTTAAGTTTTATTTTCTTATTTACCCT
TGGAGGTACAACTGGAGTAGTCTTAGGTAATACTGCCTTAGATGTTGCTCTACACGATACCTACTACGTA
ATTGCTCACTTCCACTTCGTATTATCTCTTGGAGCAGTGATTGGATTAATTTGTGGATTCTTCTACTTCC
AAGAGTCAATGTTCGGTTATACAGCTAATGTATTTACTAGAAATACATCAGATTCTCCATACCTAAGAGT
CTGGTCTATTGTATTCTTATTCAGTATTTTACTAACATTCTTACCAATGCACTTATTAGGATTTAATGTT
ATGCCACGTAGAATCCCTGATTACCCTGACTATGTAACTTATCTGAACACAATGTGTTCTATTGGTTCAA
TTAGTACTGTATTTATCTTATATTCCCTAATCTTCTAAAAAAAGAGTTGACCGTGAAATCCATACAAAGA
TAAAACGGGAGATAAATAAAACATGTTACTCTATCGGTAAAAAGGTACGCCGGGGATAACAGGTCGTAGA
ATTTCAGGAGCTCTGATCCTTGAATTCTATTAACACCTCCATGTCGGCTCATCACACCCTTGTACTTGAA
GAAGGTTCAATTAGGAACGAGAGTTCACCGTGATATGTGATACGTGAGCTGGGTTAAGAACGTCTTGAGG
CAGTTTGTTCCCTATCTGCCATTTTAAAAAATTAATTGGTTGTAGAACTTAAGAACGAAGTATCATGTGA
AGTTTCATGTTCGCCTTATTATAAAAAAAAGGATCAAATCTTCCTTGAGCGACTCGTTAGGCAAATAAAA
AATTGAGCTATAACGCTATCTTTTTTGAGAAAACTTTAATGTCTTCGATTTTAACGGTTTGCTCCTGAAA
AAAGAAATTTTGGTTTCTCAAAAGTTTGTGGTGACAGACCAGTAAGAGATTTGGAAAAGTCCTCAATAAA
AAAGATACGTTAAAAAAACACAGTCGGTGCGAAGTCGAAACAAGGTAGTTGATGGTGAACCAGTGGCTGA
ACAAAAAATGAGTCTTGTTTTAAATAGAGGTATTTCTATGGCTAGAGTACGTAAGGAAAAGGAAAGGTTA
ACCGCTGTCAAAAATAAAAACTACTTACATACACCCCTGAACATTTGGAACAGATGGACATAATTTGGTA
GTGGAACATTTGAAATAAAACATGGCAGCTGGAAGACGGAATCGTTACTAAGCGCCAGGTAGTCCTGGAC
ACTGAATCCATGCGCGTGCCATATTTCAATTAGAACGGTCCCTGGCTGAATTTTATGATCCCAGGCTGGT
TCAAAAAGTCAAATATTAGCCAAAAACTGGCGAGAAGGGAAGTGTGTTTCTTAGAAAAACTAAGGGAAGT
TTAGCCGGGAAGTTAGCGTCTAAAAAATATGATATAATTATCGCACAAGCACTCAGCAAGTTAAGAGAAT
GTATTGACGTGTTAAAAAATTTATTTTTTAGGGTACCGGGCAGGTGTCATAAACTATACCTCCTCATCAA
AGTTAGCAGTGTCTTACGTTTGAATCCAACAGACGCTCTCCGTTTTTTAACTACACTACGAAATGCCAAA
CTATTCAAACAATACTACTTTCTTATTAATGGAAGCGCTGGTACCTGGGTATCCAATCCAGTGCTCCTCA
TTCGGCATAGAGACTCAGCCTCAGTCCAACTTTGTACTGATTTTTAACAAAAAGGGACTCCATAAGTTAA
ACTGTAGAGTCGAGATGGAAACAACCGGAAAGGTTACTGCATGTCCTAAAAAACCTAGTATCTCTGAGAT
TTTTTGTAAAATTCTCTTCTGAATAGATTTCATAGAAAACCTAAAATCATCATGTATGATTGACATTTAA
CCACTAATTACGAATCATCCAAGAATTGTTTAGCATTCTCAGGTCCGGTCCGATTTTGCAATCTTCCAGT
TAGATAAATTAGATCACATGTCTTCTAGTGCTTTGAGATTTGACTCAATTTTTATAAAAAGTTAGTATCA
AATTGTTCATATTTAAGAATATTTACTAAAATCTCCTTCTTATATGCTACTACATTAAGATATTTCACTG
TTGGTTTCTTATTCTCCCCATTCCTATTTACTGTATTCTTATTATTTAACTTCACATTCAGAGAAGCTGG
TACAACATCAGCTTCTATGGTTTCTTCAATTTGTTTAGGTGTTATTAGTACTGAGCTACTATTATTCGTT
AGCTTCTTCTGGGGTGTATATTCCAGTATTCTATCACCTAGTTATGTTACTGATACAACTCTGTTTAGCC
CTACTGAAGGTCTTGTTAGTATCTCCAGTAGAGGTCTTATTGTTACTATTACATTCTTACTATCTAGTGC
TAGTGTTATCCTAGGTTATGGTGCTGTAAGCTCAGAAAAAGCTATTAACTTAAATATTCAAAGAGGTTTT
CTTGCTTTAGTAATTATTGCTCTATGCTTTACTAGCATCCAAGTTTGTGAATATTTAGGATTAGCAATAT
CTATTAATGATGGAGTTCTGGGTACATACTTACTCTGGATTACCGGACTACACTTCTCACACGTACTAGT
TGGTGCAGTACTACTGTTCTTCACATTCTGGAGAGGTAGCTTACAATATAATGTAAATACCCAAACTAGA
ACATATAACTCTTCTAGTATTATGGTATTACCTATGTTAGAGTCATATACTTTAGTTTACTGGCATTTTG
TAGAAGCTATTTGGTTAGTAATTCACTTTACTTTCTATACTCTATAAGTCTGGGATCTCGTAAACATGCG
AACTCACTTGAACTATACAAAAACAAAGTTTAGCTTTTTATATATAAAAATCCTTCAAATTGACTATGCT
GACTTTAGTAACGGAAATCGAATAGATTCAGCTATCCATGGTGATAAGATTCGTAAATACCGGTCATTTC
AAAAAACTAACTGTGATGTAATAGAGCATAGGATAATGCAAAGTATCCCTGACTGGATTATGCAAAAACT
AATTTTTTTGAGAACAGCTTCCAAGCATACATTTGTTGATGTAGTAGTAGAATTCATATTTTATTGCCTG
TCAAGTTCCTTTAATGTAGTTATCTCACAGCTTCTATTGGTCCAGATAAGCGATCTCATGTATGGTTAAA
AAGTTTTTATGACACCAGGCATGCAATACCAAAAAGTTTTTACTTCCTTTTTTATGCATGGTAAGGTTTA
GCGTGTACTTTCGAATGAAACTTTGTGCTCCACCGTTAGTCTCTTACCTCCAACATTCCTCTTACATAAT
ACTGTACGGACCATTACAACCTCCAGGCAAAGAATTGTCCACGATTCATATAGACAACTAGTGGCTTCTC
TCTCGATTTCCAGATGGTGAGTTACAAAGATGATTCTCTCCACACTTAGTTTTTGTTTATAAGGGAAGTA
AAGGTGCTCAGGGTCTTACCGTCGGGCCATAGGGTTCCTCATATTCAAGGATATTTCTATTTAAAAAAGT
CTTACATTAGAGACATTAGGAAAGTCGTTACACCATTCATGCAGGACGGAATTTACCCGACAAGGAATTT
TGCTACCTTTGGACCGTCAGATTACAGCCGCCGTTTACCCTATTTTTTATATCATGTTGAGTTATCTCTT
TCAAGAATATCTATTTCATTTCTATCCTCACGGGAACCTTTCCACGCTCTACCAATATTCGTTATAGTAT
TTTATCTCGCGTGACGAGCGGTGTGTTTAAGGCAAGTAAAGATGCGCCCATATTTTTTGGCGTTTAGAGC
ATCCTCATATAGATAGTTTCTTTCTGAAACAATAACCTGCGGTTATACTACCAAAGCATCCATCTACAGC
TGCGGAAACTGTATTTTTGTCTATTTAAAATAGATTTTTTATAAAAAACCAGTACACCTAGCCAACACGA
TCCATTTGCCTGGGTTATTTTTGTGCTACAAAAAACAAGGCTTGATGGTTAC
TTTGAAGGTCACAAGA 

>E.dispersa_KJ608416
GACAAAGTCCCAGCAGTAGCGGTCATACTATAGAAGAGCCGAGTGTTATCCAT
CCATACCAGGCGTAAAAAGCGTTCGTTCTGAAAAGAAACAGATGCCAGGCCAACTGAACTCGTTTATGTT
TATTATGTCTCAAGTGAGATCTCATCTACAATCATATCCATGTCCAACTAATATGAACTTCCTTTGGAAT
TTTGGTTTCTTAGTAGGAATTTCTTTTGTTGTTCAAATTGTAACAGGTTTATTATTAGCATCTAGATATA
CTAGTGAAATGTCACATGCCTTTGCTAGTGTACAACATATTCTAAGAGAGGTGTCCTTCGGTTGGGAATT
TAGATTCCTACATGCTACTGGAGCATCATGTGTATTCTTATGTCTATTCCTACATATTCTTAGAGCTCTA
GTATTTAGTAGTTATACTTATCTAAGTCTAACATGGATTACAGGATTAATTATTTATTTTATCTCTATTG
CAACAGGTTTCCTAGGTTATGTATTACCATGGGGTCAAATGAGCTTCTGGGGTGCTACTGTAATTTGTAA
TCTATTATCACCTATTCCATACCTTGTAACTTGGTTATTAGGAGGTTTCTATGTAGATAGTCCTACACTA
AAAAGATTCTTTGTACTACATTTTGTCTTACCATTTGTAGGTCTTCTACTTGCTGTACTACACATTTTCT
ACTTACATCTAAATGGATCTAGTAATCCACTAGGTACAGAAACTGCTTTAAAAATACCTTTCTATCCTCA
TATGTTAAGTACAGATGGTAAAGGATTAAACTATCTAATCTTATTCTTATTAGCCCAATCATTCTTTGGT
CTACTCGAATTATCACATCCAGATAACAGTATTCCTGTCAATAGATTTGTAACACCATTACAAATTGTAC
CAGAATGGTACTTCTTAGCATATTACGCTATTTTAAAAGTTATTCCAAGTAAAACTGGAGGTCTGTTAGT
ATTTGCTGGTAGCATTCTATTACTATTACTTCTAAGTGAGGTTCGCTCACTTACTAGTGTATTACATTTA
CGTCAACAATTCTCTTCAAGAAATTGTGCAACATCTTGGAGTATTGTTTATCTATATTCATTTATCGCTC
TTATCATTGTTGGAGCTCAATTACCTCAAGAAGTATTTATTTCATATGGTAGATTCTTTACCGTAATCTA
TCTTTTAAGTACATTTAGTTTATTCAGACTATAATTAGTTTTTACAAAAAATTTCAACAATTATATATGA
ATTATAGTATTCTAACTGCCGCAAACCATAAAGAATTAGGTATTTACTATGTATGGTTTGCTTTCCTTTT
CTCAATTGTAGGTACATTATTATCAGTATTAATTAGACTTGAATTAAGTTCCTCTGGTTTACGTGTTGTC
GCGTTAGAGAATCAAAATTTCTATAACTTAGCATTTACATTACATGGTGCTATTATGATTTTCTTTGTAG
TTATGCCAGGTCTATATGGTGGATATGGTAACTATTTCTTACCAATTTACTTAGGAGCATCAGAGGTAGC
TTTTCCTAGAGTAAATTGTATTTCATTGCTACTTGTACCAATTGCATGGGTCTTAGTAAGTACTTCCTTA
ATTTCTGAATTTGGTTCAGGTATTGGTTGGACACTTTACCCTCCATTAAGTACATCACTAATGTCATTAT
CCCCAACCTCAGTAGACTTAATTGTATTTGGTTTAGCTCTTTCTGGTATTTCTAGCTTTTTATCTTCTGT
AAATTTCTTAACTACAATTGCTGTTCTAGGTGTAACCAATGGTGCAAAACCATGGTGCTTATTCACTTGG
GCTATCGTATTTACAGCTATTATGTTAATTGGTACACTTCCAATTCTTACTGGTGGATTACTAATGCTAG
TATTAGATTTACATCTAAATACTCAATTCTACGATGCCGCATTTAATGGTGATCCAGTACTATACCAACA
CCTATTCTGGTTCTTCGGACATCCAGAAGTCTATATTATTATCTTACCTGCTTTTGGTGTTATTTCTCAA
ACATTGTCTACTTCAGCAGGTAAATTAGTCTTCGGAGGTCCTTCAATGATCCTAGCCATGGGATGTATTA
CTGTACTAGGTTCTTTAGTCTGGGCACACCATATGATGACAGTAGGTCTAGAAACAGATACTAGAGCATA
CTTCTCTGCTATTACAATGATGATTGCAATTCCTACAGGTACCAAAATTTTCAATTGGTTAAGTACTTTT
ATGGGTAATCCATTTAGTACAATTTCATTAGATACTTGGTATGCTTTAAGTTTTATTTTCTTATTTACTC
TTGGAGGTACTACTGGAGTAGTCCTAGGTAACACTGCTGTAGATGTTGCTCTACATGATACTTATTATGT
AATTGCTCATTTCCATTTCGTACTATCTCTTGGTGCGGTAATTGGGTTAATCTGTGGATATTTCTACTAT
CAAGATTCAATGTTCGGTTATACAGCTAATGCCTTTACTAGAAACACATCAGATTCTCCATACTTAAGAG
TATGGTCAGTCGTATTCTTATTTAGTATCCTATTAACATTCATACCAATGCACTTATTAGGGTTTAATGT
TATGCCACGTAGAATTCCTGATTATCCTGACTATGTAACTTATCTGAACACAATGTGTTCTATTGGTTCT
GTTAGTACTGTATTTATTCTATATTCCTTAATTTTATAAAAAAAGAGTTGACCGTGAAATCCATACAAAG
ATAAAACGGGAGATATATAAAACATGTTACTCTATCGGTAAAAAGGTACGCCGGGGATAACAGGTCGTAG
AATCTCAGGAGCTCTGATCCTTGTATTCTATTAACACCTCCATGTCGGCTCATCACACCCTTGTACTTGA
AGAAGGTTCAATTAGGAACGAGAGTTCACCGTGATATGTGATACGTGAGCTGGGTTAAGAACGTCTTGAG
GCAGTTTGTTCCCTATCTGCCATTTTAAAAAATTAATTGGTTGTATAACTAAAGAACGAAATATCATGTG
AAGTTTCATGTTCGCCTTATTTAAACAAAAAAAAGGATCAAATCTTCCTTGAGCGACTCGTTAGGCAAAT
AAATAAAAAATTGAGCTATAACGCTATCTTTTTTAAATAAAACTTAATGTCTTCGATTTTAACGGTTTGC
TCCTGAAAAAAGAAATTTTGGTTTCTCTCAAGTTTGTGGTGACAGACCATGAAGAGATTTGGAAAAATCC
TCAATAAAAAAGATACGTTAAAAAAACACAGTCGGTGCGAAGTCGAAACAAGGTAGTTGATGGTGAACCA
GTGGCTGAACAGAAAATGAGTCTTGTTTCAAATAGAGGTATTTTCATGGCTAGAGTACGTAAGGAAAAGG
AAAGGTTAACCGCTGTCAAAAATAAAAACTATTTGCATACACCCCTGAAAATTTGGAACAGATGGATATA
ATTTGGTAGTGGAACATTTGAAATAAAATATGGCAGCTGGAAGACGGAATCGTTACTAAGCGTCAGGTAG
TCCTGGACACTGAATCCATGCGCGTACCCAAATAAAAACTGGAACGGTCCCTGGCTGAATTTTATGATCC
CAGGCTGGTTCAAAAAGTCAAATATTAGCCAAAAACTGGCGAGAAGGGAAGTGTGTTTCTTAGAAAAAAA
ATAAGGGAAGTTTAGCCGGGAAGTTAGCGTCTAAAAAATATGATATCATTATCGCACAAGCACTCAGCAA
GTTAAGAGAATGTATTGACGTGTTAAAAACCATTTTTTAGGGTGCCGGGCAGATGTCATAAACTATACCT
CCTCATCAAAGTTAGCAGTGTCTTACGTTTGAATCCAACAGACGCTTTCCGTTTTTTAACTACACTACGA
AATGCCAAACTATGTTTTTTCAAACTATCTTATAACTTTCTTATTAATGGAAGCGCTGGTACCTGGGTAT
CCAATCCAGTGCTCCTCATTCGGCATAGAGACTCAGCCTCAGTTCAACTTTGTACTGTTTTTTACCAAAA
GGGACTCCAGAAGTTAAACTGTAGAGTCGAGATGGAAACAACCGGAAAGGTTACTGCATGTCCTAAAAAA
CTATTTGATACCTCTTTTTTTGTAAAATTCTCTTCTGAATAGATTTCATAGAAAACCTAAAATCATCATG
TATGATTGACATTTAACCACTAATTACGAATCATCCAAGAATTGTTTAACATTCTCAGGTCCGGTCCGAT
TTTGCAATCTTCCAGTTAGATAAATTAGATCACATGTCTTCTAGTGCTTTGAGATTTGACTCAATTTTTA
TAAAAATTTAGTATCAAATTGCTCATATTTAAGAATCTTTACTAAAATTTCCTTCTTATATGCAACTACA
TTAAGATATTTTACTGTTGGTTTCTTATTCTCTCCATTTCTACTTACTGTATTCTTACTATTTAATTTTA
CTTTCAGAGAAGTTGGTACAACATCAGCTTCTATGGTTTCTTCAATTTGTTTAGGTGTTATTAGTACAGA
GTTACTATTATTCGTTAGCTTTTTCTGGGGTGCTTACACCAGTATCCTGTCACCTAGCTATGTAACTGAT
ACAACTTTAATTAGTCCTACAGAAGGTCTAGTTAGCATCTCTAGTAGAGGACTTATTGTAACTATTACAT
TCCTACTTTCAACCGCTAGTGTTATTCTAGGTTATGGTATTCTAACCTCAGAGAAAGCTATTACTTTAAA
TATTCAAAGAGGTTTCCTTGCTTTAGTAATTATTGCTTTATGCTTTACTAGTATCCAAGTCTGTGAATAT
TTAGGATTAGCTATTTCAATTAATGATGGAGCATTAGGTACATACCTATTATGGATTACTGGTTTACACT
TCTCACATGTATTGGTTGGTGCTATTTTACTTTTCTTTACATTCTGGAGAGGTAGTTTACAATATAATGC
AAATACTCAAATTAGAACTTATACATCTTCTAGTATTATGGTATTACCTCTATTAGAGTCATATACTTTA
TTATACTGGCATTTTGTAGAAGCTATTTGGTTAGTAATTCACTTTACTTTCTATACTCTATAAATATGGG
GGATCTCGTAAACATGCGAACTCACTTGAACTACAAAAAATCTTTAACTTTTTAAAAATAAAACTCCTTC
AAATTGACTATGCTGACTTTAGTAATGGAAATTTAATAGATTCAGCTATCCATGGTGATAAGATTCGTAA
ATACCGGTCAATTCAAAAAATAGCTGTGATGTAATAGAGCATAGGATAATGCAAAGTATCCCTGACTGGA
TTATGCAAAAACAAATTTTTATGAGAACAGCTTCCAAGCATACATTTGTTGATATAGTAATAGAATTCAG
ATTTTATTGCCTGTCAAGTTCCTTTAATGTAGTTATCTCACAGCTTCTATTGGTCCAGATAAGCGATCTC
ATGTATGGTTAAAAAGTTTTTAATGACACCAGGCATGCAATACCAAGAATTTTTTATTAAGAATAATTTC
TTTTTTATGCATGGTAAGGTTTAGCGTGTACTTTCGAATGAAACTTTGTGCTCCACCGCTAGTCTCTTAC
CTCTAACATTCCTCTTACTTAATACTGTACGGACCATTACAACCTCCAGGCAAAGAATTTCCCACGATTC
GTATAGACAACTAGTGGCATCTCTCTCGATTTCCAGATGGTGAGTTACAAAGATGATTCTCTCCACACTT
ATTTTTTGTTTAAAAGGGAAGTAAAGGTGCTCAGGGTCTTACCGTCGGGCCATAGGGTTCCTCATATTCA
AGGATTTTTCTATTTAAAAAAGTCTTACATTAGAGACATTAGGAAAGTCGTTACACCATTCATGCAGGAC
GGAATTTACCCGACAAGGAATTTTGCTACCTTTGGACCGTCAGATTACAGCCGCCGTTTACCCTAGTTTT
TATATCATGTTGAGTTATCTCTTTCAAGATTATCTATTTCATTTCTATCCTCACGGGAACCTTTCCACGC
TCTACCAATATTCGTTATAATGTTTTATCTCGCGTGACGAGCGGTGTGTTTAAGGCAAGTAAAGATGCGC
CCATTTTTTGTTTTTGGCGTTTAGAGCATCCTCATATAGGTAGTTTCTTTCCGAAACAATAACCTTAAGT
TATACTACCAAAGCATCCATCTACAGCTGCGGAAACTGTACTTTTGTCTATTTAAAATAGAATCTTATAA
AAAACTAGTACACCTAGCCAACACGATCCAATTGCCTGGGTTATTATTTGTGCTACAAAAAACAAGGCTT
GATGGTTACTTTGAAGGTCACAAGA 

>E.adenoeides_KJ608415
GACAAAGTCCCAGCAGTAGCGGTCATACTATTGAAGAGCCGAGTGTTATCCATC
CATACCAGGCGTAAAAAGCGTTCGTTCTGAAAAGAAACAGATGCCAGGCCAACTGAACTCGTTTATGTTT
ATTATGTCTCAAGTGAGATCTCATCTACAATCATACCCATGTCCAACTAATATGAACTTCCTTTGGAATT
TTGGTTTCTTACTAGGAATTTCTTTTGTAGTCCAAATTGTAACAGGATTATTACTAGCATCTAGATATAC
TAGTGAAATGTCACATGCCTTTGCTAGTGTACAACATATTATTCGAGAGGTGTCTTTCGGTTGGGAATTT
AGATTCCTGCATGCAACTGGAGCATCATGTGTGTTCTTCTGCTTATTCATTCATATTATTAGAGCTCTAG
TTATGAGCAGTTATACATATTTAAGTCTGACATGGATTACAGGACTTATTATCTACTTTATCTCTATTGC
AACAGGATTCTTAGGTTATGTACTACCATGGGGTCAAATGAGCTTCTGGGGTGCTACTGTAATTTGCAAC
CTACTTTCACCTATCCCATACCTTGTAACTTGGTTATTAGGAGGATTCTATGTAGATAATCCTACATTAA
AAAGATTCTTTGTACTACATTTCGTATTACCATTTGTAGCTCTTGTACTTGTAGTCCTACACATTTTCTA
CTTACACCTAAATGGATCTAGTAATCCACTGGGTACAGAGACCGCATTAAAAATACCTTTCTATCCTCAT
ATGTTAAGTACAGATGGTAAAGGGTTTAACTACTTAATCTTCTTCCTACTAGCCCAATCATTCTTCGGTC
TAATCGAATTATCACACCCAGATAATAGTATTCCTGTAAATAGATTCGTAACACCATTACAAATTGTACC
AGAGTGGTACTTCTTAGCATACTATGCTATTCTAAAAGTTATTCCAAGTAAAACTGGAGGCCTATTACTC
TTCGCAGGTAGCATTCTATTATTATTACTTCTAAGTGAGGTTCGTTCACTTACTAGTATAATAAACTTAC
GTCAACAATTCTCTTCAAGAAATTGTGCAACATCTTGGAGTATTATATATATCTACTCATTTATTGCTCT
TATTATTGTTGGAGCCCAATTACCTCAAGAAGTATTTATTTCATATGGTAGATTCTTTACCGTAATCTAT
CTTTTAAGTACATTTAGTTTATTCAAACTGTAATTAGTTTTTACAAAAAATTTCAACAATTCTATATGAA
TTCTAGTATTCTAACTGCCGCAAACCATAAAGAATTAGGTATTTACTATGTATGGTTTGCTTTCCTTTTT
TCAATTGTAGGTACACTACTTTCAGTATTAATTAGACTTGAACTTAGTTCCTCTGGATTACGTGTTGTTG
CACTAGAAAATCAAAATTTCTACAATCTAGCATTCACATTACATGGTGCTATTATGATTTTCTTTGTAGT
TATGCCAGGTCTATATGGTGGATATGGTAACTATTTCTTACCAATTTATCTAGGAGCCTCAGAGGTAGCT
TTCCCTAGAGTAAATTGTGTCTCACTACTACTAGTGCCAATCTCATGGGTTATAGTAAGTACTTCACTAA
TTTCTGAATTTGGTTCAGGTGTTGGTTGGACACTATACCCTCCTTTAAGTACATCCTTAATGTCATTATC
TCCAACCTCAGTAGATCTAATTGTATTTGGTCTAGCTTTATCTGGTATTTCTAGCTTCCTATCATCTATT
AATTTCTTAACTACAATTGCTGTTTTAGGTGTCACAAATGGTTCAAAACCATGGTGTCTATTTACTTGGG
CTATTGTCTTTACAGCTATTATGCTACTTCTAACACTCCCAATTCTTACAGGTGGATTACTAATGCTGGT
ATTAGATCTACATCTAAATACTCAATTCTACGATGCCGCTTTTAACGGTGATCCAGTCTTATATCAACAT
CTGTTCTGGTTCTTTGGACATCCAGAAGTATACATTATTATTCTACCTGCCTTTGGTGTTATTTCCCAAA
CATTATCTACTACAGCAGGTAAAGTAGTATTCGGAGGTCCTTCTATGATCCTAGCTATGGGATGTATTAC
TGTATTAGGTTCATTAGTCTGGGCACATCATATGATGACAGTGGGTCTAGAAACAGATACTAGAGCATAC
TTCTCAGCTATTACTATGATGATTGCAATTCCTACAGGTACCAAAATTTTCAACTGGTTAAGTACTTATA
TGGGAAATCCATTTAGTACAATATCACTAGATATTTGGTATGCTTTAAGTTTTATTTTCTTATTTACCCT
TGGAGGTACAACTGGAGTAGTCTTAGGTAATACTGCCTTAGATGTTGCTCTACACGATACCTACTATGTC
ATTGCTCACTTCCACTTCGTATTATCTCTTGGTGCAGTAATTGGATTAATCTGTGGATTCTTCTACTTCC
AAGAGTCAATGTTCGGTTATACAGCTAATGTATTTACTAGAAATACATCAGATTCTCCATACCTAAGAGT
ATGGTCTATTGTATTCTTATTTAGTATTTTACTAACATTCTTACCAATGCACTTATTAGGATTTAATGTT
ATGCCACGTAGAATCCCTGATTATCCTGACTATGTAACTTATCTGAACACAATGTGTTCTATTGGTTCAA
TTAGTACTGTATTTATCCTATATTCCCTAATTTTCTAAAAAAAGAGTTGACCGTGAAATCCATACAAAGA
TAAAACGGGAGATAAATAAAACATGTTACTCTATCGGTAAAAAGGTACGCCGGGGATAACAGGTCGTAGA
ATTTCAGGAGCTCTGATCCTTGAATTCTATTAACACCTCCATGTCGGCTCATCACACCCTTGTACTTGAA
GAAGGTTCAATTAGGAACGAGAGTTCACCGTGATATGTGATACGTGAGCTGGGTTAAGAACGTCTTGAGG
CAGTTTGTTCCCTATCTGCCATTTTAAAAAATTAATTGGTTGTAGAACTCAAGAACGAAGTATCATGTGA
AGTTTCATGTTCGCCTTATTATAAAAAAAAGGATCAAATCTTCCTTGAGCGACTCGTTAGGCAAATAAAA
AATTGAGCTATAACGCTATCTTTTTTGATAAAACTTTAATGTCTTCGATTTTAACGGTTTGCTCCTGAAA
AAAGAAATTTTGGTTTCTCTAAAGTTTGTGGTGACAGACCAGGAAGAGATTTGGAAAAGTCCTCAATAAA
AAAGATACGTTAAAAAAACACAGTCGGTGCGAAGTCGAAACAAGGTAGTTGATGGTGAACCAGTGGCTGA
ACAAAAAATGAGTCTTGTTTTAAATAGAGGTATTTCTATGGCTAGAGTACGTAAGGAAAAGGAAAGGTTA
ACCGCTGTCAAAAATAAAAACTACTTACATACACCCCTGAACATTTGGAACAGATGGATATAATTTGGTA
GTGGAACATTTGAAATAAAACATGGCAGCTGGAAGACGGAATCGTTACTAAGCGCCAGGTAGTCCTGGAC
ACTGAATCCATGCGCGTGCCATATTTCAATTAGAACGGTCCCTGGCTGAATTTTATGATCCCAGGCTGGT
TCAAAAAGTCAAATATTAGCCAAAAACTGGCGAGAAGGGAAGTGTGTTTCTTAGAAAAACTAAGGGAAGT
TTAGCCGGGAAGTTAGCGTCTAAAAAATATGATATAATTATCGCACAAGCACTCAGCAAGTTAAGAGAAT
GTATTGACGTGTTAAAAAATTTATTTTTTAGGGTACCGGGCAGATGTCATAAACTATACCTCCTCATCAA
AGTTAGCAGTGTCTTACGTTTGAATCCAACAGACGCTTTCCGTTTTTTAACTACACTACGAAATGCCAAA
CTATTCAAACAATACTACTTTCTTATTAATGGAAGCGCTGGTACCTGGGTATCCAATCCAGTGCTCCTCA
TTCGGCATAGAGACTCAGCCTCAGTCCAACTTTGTACTGGTTTTTAATAAAAAGGGACTCCATAAGTTAA
ACTGTAGAGTCGAGATGGAAACAACCGGAAAGGTTACTGCATGTCCTAAAAACTTAGTATCTTAGAGATT
TTTTGTAAAATTCTCTTCTGAATAGATTTCATAGAAAACCTAAAATCATCATGTATGATTGACATTTAAC
CACTAATTACGAATCATCCAAGAATTGTTTAACATTCTCAGGTCCGGTCCGATTTTGCAATCTTCCAGTT
AGATAAATTAGATCACATGTCTTCTAGTGCTTTGAGATTTGACTCAATTTTTATAAAAATTTAGTATCAA
ATTGTTCATATTTAAGAATATTTACTAAAATTTCCTTCTTATATGCTACTACATTAAGATATTTCACTGT
TGGATTCTTATTCTCCCCATTCCTATTTACTGTATTCTTACTATTTAACTTTACATTCAGAGAAGTTGGT
ACAACATCAGCTTCTATGGTTTCTTCAATCTGTTTAGGTGTTATTAGTACTGAGCTACTATTATTCGTTA
GCTTCTTCTGGGGTGTATACTCCAGTATTCTATCACCTAGTTATGTAACTGATACAACTCTATTTAGTCC
TACAGAAGGTCTTGTTAGTATCTCCAGTAGAGGTCTTATTGTTACTATTACATTCTTACTATCTAGTGCT
AGTGTTATCCTAGGTTATGGTGCTGTAAGCTCCGAAAAAGCTATAAACTTAAATATTCAAAGAGGTTTTC
TTGCTTTAGTCATTATTGCTCTATGCTTTACTAGCATCCAAGTTTGCGAATATTTAGGGTTAGCAATATC
TATTAATGATGGAGTTCTGGGTACATATTTACTATGGATTACCGGATTACACTTCTCACACGTACTAGTT
GGTGCAATCCTACTGTTCTTCACATTCTGGAGAGGTAGCTTACAATATAATGTAAATACCCAAACTAGAA
CATATAACTCTTCTAGTATTCTGGTATTACCTATGTTAGAGTCATATACTTTAGTTTACTGGCATTTTGT
AGAAGCTATTTGGTTAGTAATTCACTTTACTTTCTATACTCTATAAGTCTGGGATCTCGTAAACATGCGA
ACTCACTTGAACTATACAAAAACAACGTTTAGCTTTTTATATATATAAAAATCCTTCAAATTGACTATGC
TGACTTTAGTAACGGAAATCGAATAGATTCAGCTATCCATGGTGATAAGATTCGTAAATACCGGTCATTT
CAAAAAATAACTGTGATGTAATAGAGCATAGGATAATGCAAAGTATCCCTGACTGGATTATGCAAAAACT
AATTTTTTGAGAACAGCTTCCAAGCATACATTTGTTGATGTAGTAGTAGAATTCATATTTTATTGCCTGT
CAAGTTCCTTTAATGTAGTTATCTCACAGCTTCTATTGGTCCAGATAAGCGATCTCATGTATGGTTAAAA
AGTTTTTATGACACCAGGCATGCAATACCAAAAAGTTTTTACTTCCTTTTTTATGCATGGTAAGGTTTAG
CGTGTACTTTCGAATGAAACTTTGTGCTCCACCGTTAGTCTCTTACCTCCAACATTCCTCTTACATAATA
CTGTACGGACCATTACAACCTCCAGGCAAAGAATTGTCCACGATTCATATAGACAACTAGTGGCTTCTCT
CTCGATTTCCAAATGGTGAGTTACAAAGATGATTCTCTCCACACTTAGTTTTTGTTTATAAGGGAAGTAA
AGGTGCTCAGGGTCTTACCGTCGGGCCATAGGGTTCCTCATATTCAAGGATATTTCTATTTAAAAAAGTC
TTACATTAGAGACATTAGGAAAGTCGTTACACCATTCATGCAGGACGGAATTTACCCGACAAGGAATTTT
GCTACCTTTGGACCGTCAGATTACAGCCGCCGTTTACCCTATTTTTTATATCATGTTGAGTTATCTCTTT
CAAGAATATCTATTTCATTTCTATCCTCACGGGAACCTTTCCACGCTCTACCAATATTCGTTCTAGTGTT
TTATCTCGCGTGACGAGCGGTGTGTTTAAGGCAAGTAAAGATGCGCCCATATTTTTTGGCGTTTAGAGCA
TCCTCATATAGATAGTTTCTTTCTGAAACAATAACCTGTGGTTATACTACCAAAGCATCCATCTACAGCT
GCGGAAACTGTACTTTTGTCTATTTAAAATAGAGTTTTTCTAAAAAACCAGTACACCTAGCCAACACGAT
CCATTTGCCTGGGTTATTTTTGTGCTACAAAAAACAAGGCTTGATGGTTACTTTGAAGGTCACAAGA

>E.gallopavonis_KJ608413
GACAAAGTCCCAGCAGTAGCGGTCATACTATTGAAGAGCCGAGTGTTATCCAT
CCATACCAGGCGTAAAAAGCGTTCGTTCTGAAAAGAAACAGATGCCAGGCCAACTGAACTCGTTTATGTT
TATTATGTCTCAAGTGAGATCTCATCTACAATCATACCCATGTCCAACTAATATGAACTTCCTTTGGAAT
TTTGGCTTCTTATTAGGAATTTCTTTTGTAGTCCAAATTGTAACAGGATTATTGCTAGCATCTAGATATA
CTAGTGACATGTCACATGCCTTTGCTAGTGTACAACATATTCTTCGAGAGGTGTCTTTCGGTTGGGAATT
TAGATTCCTACATGCAACTGGAGCATCTTGCGTGTTCTTCTGCTTATTTATTCATATTATTAGAGCTCTA
GTTATGAGTAGCTATACCTATTTAAGTCTTACATGGATTACAGGACTTATTATTTACTTTATATCTATTG
CAACAGGATTCTTAGGTTATGTACTACCATGGGGTCAAATGAGCTTCTGGGGTGCTACTGTAATTTGCAA
CCTACTATCACCTATCCCATATCTTGTAACTTGGTTACTAGGAGGTTTCTATGTAGATAATCCTACATTA
AAAAGATTCTTTGTACTACACTTCGTATTACCATTTATGGCTCTTGTACTTGTAGTACTACACATTTTCT
ACTTACATCTAAATGGATCTAGTAATCCACTGGGTACAGAAACTGCATTAAAAATACCTTTCTATCCTCA
TATGTTAAGTACAGATGGTAAAGGATTTAATTACTTAATATTCTTCCTATTAGCCCAATCATTCTTCGGT
CTAATTGAATTATCACACCCAGATAATAGTATTCCTGTAAATAGATTTGTAACACCATTACAAATTGTAC
CAGAGTGGTACTTCTTAGCATATTATGCTATTCTAAAAGTTATTCCAAGTAAAACTGGAGGCTTATTATT
ATTCGCAGGTAGCATTCTACTATTATTACTTCTAAGTGAAGTTCGTTCACTTACTAGTATAATAAACTTA
CGTCAACAATTCTCTTCAAGAAATTGTGCTACATCTTGGAGTATTATCTATATCTACTCATTTATTGCTC
TTATTATTGTTGGAGCTCAATTACCTCAAGAAGTATTTATTTCATATGGTAGATTCTTTACCGTAATCTA
TCTTTTAAGTACATTTAGTTTATTCAAACTTTAATTAGTTTTTACAAAAAATTTCAACAATTATATATGA
ATTATAGTATTCTAACTGCCGCAAACCATAAAGAATTAGGTATTTACTATGTATGGTTTGCTTTCCTTTT
CTCAATTGTAGGTACACTACTCTCAGTACTAATTAGACTTGAATTAAGTTCCTCTGGATTACGTGTTGTT
GCACTAGAAAATCAAAATTTCTATAACCTAGCATTCACACTACATGGTGCTATTATGATTTTCTTTGTAG
TTATGCCAGGTCTATATGGTGGATATGGTAACTATTTCTTACCAATTTATCTAGGAGCCTCAGAGGTAGC
TTTCCCTAGAGTGAATTGTGTATCACTATTATTAGTACCAATTTCATGGGTTCTAGTAAGTACTTCATTA
ATTTCTGAATTTGGTTCAGGTGTTGGTTGGACACTATACCCTCCACTAAGTACATCATTAATGTCATTAT
CTCCAACTTCAGTAGATTTAATCGTATTTGGTTTAGCTTTATCTGGTATTTCTAGTTTCCTATCATCTAT
TAATTTCTTAACTACAATCGCTGTATTAGGTGTTACAAATGGTTCAAAACCATGGTGCCTATTTACTTGG
GCTATTGTATTTACAGCTATTATGCTACTTCTAACACTTCCAATTCTTACAGGTGGATTATTAATGTTGG
TACTAGACCTACATCTAAATACCCAATTCTACGATGCCGCTTTTAATGGTGATCCAGTATTATACCAACA
TCTATTCTGGTTCTTCGGACACCCAGAAGTATACATTATTATTCTACCTGCTTTTGGTGTTATTTCTCAA
ACATTATCTACAACAGCAGGTAAAGTAGTGTTTGGAGGTCCTTCTATGATCCTAGCTATGGGATGTATTA
CTGTATTAGGATCATTAGTTTGGGCACATCATATGATGACAGTAGGCCTAGAAACAGATACTAGAGCATA
CTTCTCAGCTATTACTATGATGATTGCAATTCCTACTGGTACCAAAATTTTCAACTGGTTAAGTACTTAT
ATGGGAAATCCATTTAGTACAATATCCCTAGATATTTGGTATGCATTAAGTTTTATCTTCTTATTTACCC
TTGGAGGTACAACTGGGGTAGTATTAGGTAATACTGCCTTAGATGTTGCCCTACACGATACCTACTACGT
AATTGCCCACTTCCATTTCGTATTATCTCTTGGTGCAGTTATTGGATTAATCTGTGGATTCTTCTACTTC
CAAGAGTCAATGTTCGGTTATACAGCTAATGTCTTTACTAGAAATACATCAGATTCTCCATACCTAAGAG
TATGGTCTATCGTATTCTTATTCAGTATTTTACTAACATTCTTACCAATGCACTTATTAGGATTTAATGT
TATGCCACGTAGAATCCCTGATTATCCTGACTATGTAACTTATCTGAACACAATGTGTTCTATTGGTTCA
ATTAGTACTGTATTCATCCTATATTCCCTAATTTTCTAAAAAAAGAGTTGACCGTGAAATCCATACAAAG
ATAAAACGGGAGATAAATAAAACATGTTACTCTATCGGTAAAAAGGTACGCCGGGGATAACAGGTCGTAG
AATTTCAGGAGCTCTGATCCTTGAATTCTATTAACACCTCCATGTCGGCTCATCACACCCTTGTACTTGA
AGAAGGTTCAATTAGGAACGAGAGTTCACCGTGATATGTGATACGTGAGCTGGGTTAAGAACGTCTTGAG
GCAGTTTGTTCCCTATCTGCCATTTTAAAAACTTAATTGGTTGTATAACTCAAGAACGAAGTATCATGTG
AAGTTTCATGTTCGCCTTATTATAAAAAAAAGGATCAAATCTTCCTTGAGCGACTCGTTAGGCAAATAAA
AAATTGAGCTATAACGCTATCTTTTTTCATAAAAATTCTAATGTCTTCGATTTTAACGGTTTGCTCCTGA
AAAAAGAAATTTTGGTTTCTCTACAGTTTGTGGTGACAGACCAGTAAGAGACTTGGAAAAGTCCTCAATA
AAAAAGATACGTTAAAAAAACACAGTCGGTGCGAAGTCGAAACAAGGTAGTTGATGGTGAACCAGTGGCT
GAACAAAAAATGAGTCTTGTTTTAAATAGAGGTATTTCTATGGCTAGAGTACGTAAGGAAAAGGAAAGGT
TAACCGCTGTCAAAAATAAAAACTACTTACATACACCCCTGAACATTTGGAACAGATGGATATAATTTGG
TAGTGGAACATTTGAAATAAAACATGGCAGCTGGAAGACGGAATCGTTACTAAGCGCCAGGTAGTCCTGG
ACACTGAATCCATGCGCGTGCCATATTTCAACTAGAACGGTCCCTGGCTGAATTTTATGATCCCAGGCTG
GTTCAAAAAGTCAAATATTAGCCAAAAACTGGCGAGAAGGGAAGTGTGTTTCTTAGAAAAACTAAGGGAA
GTTTAGCCGGGAAGTTAGCGTCTAAAAAATATGATATAATTATCGCACAAGCACTCAGCAAGTTAAGAGA
ATGTATTGACGTGTTAAAAAATTTATTTTTTAGGGTGCCGGGCAGATGTCATAAACTATACCTCCTCATC
AAAGTTAGCAGTGTCTTACGTTTGAATCCAACAGACGCTTTCCGTTTTTTAACTACACTACGAAATGCCA
AACTATTCAAACAATATTACTTTCTTATTAATGGAAGCGCTGGTACCTGGGTATCCAATCCAGTGCTCCT
CATTCGGCATAGAGACTCAGCCTCTGTCCAACTTTGTACTGGTTTTTAACAAAAAGGGACTCCATAAGTT
AAACTGTAGAGTCGAGATGGAAACAACCGGAAAGGTTACTGCATGTCCTAAAAAATTAAAAACTCTTCAG
ATTTTTTGTAAAATTCTCTTCTGAATAGATTTCATAGAAAACCTAAAATCATCATGTATGATTGACATTT
AACCGCTAATTACGAATCATCCAAGAATTGTTTAACATTCTCAGGTCCGGTCCGATTTTGCAATCTTCCA
GTTAGATAAATTAGATCACATGTCTTCTAGTGCTTTGAGATTTGACTCAATTTTTATAAAAATTTAGTAT
CAAATTGTTCATATTTAAGAATATTTACTAAAATTTCCTTCTTATATGCTACTACATTAAGATATTTCAC
TGTTGGTTTCTTATTTTCTCCATTCCTATTTACTGTATTCTTACTCTTTAACTTCACATTCAGAGAAGCT
GGTACAACATCAGCTTCTATGGTATCTTCAATTTGTTTAGGTGTTATTAGTACTGAGCTACTATTATTCG
TTAGCTTCTTTTGGGGTGTATATTCAAGTATCCTATCACCTAGTTATATAACTGATACAACTCTTTTTAG
CCCTACAGAAGGTCTTGTTAGTATCTCCAGTAGAGGTCTTATTGTTACTATTACATTCTTACTATCTAGT
GCTAGTGTTATCCTAGGTTATGGTGCTGTAAGCTCAGAAAAAGCTATTAACTTAAATATTCAAAGAGGTT
TTCTTGCTTTAGTAATTATTGCTCTATGCTTTACTAGCATCCAAGTTTGTGAATACTTAGGACTAGCAGT
ATCTATTAATGATGGAGTTCTTGGTACATACTTACTATGGATTACCGGACTACACTTCTCACACGTATTA
GTTGGTGCAGTACTACTATTCTTCACATTTTGGAGAGGTAGCTTACAATATAATGTAAATACCCAACCTA
GAACATATAACTCTTCCAGCATTATGGTATTACCTATGTTAGAGTCATATACTTTAGTATACTGGCATTT
TGTAGAAGCTATTTGGTTAGTAATTCACTTTACATTCTATACCCTATAAAGTTGGGATCTCGTAAACATG
CGAACTCACTTGAACTCTACAAAAACAAAGTGTAGCTTTTTTTAAATATAAAAATCCTTCAAATTGACTA
TGCTGACTTGAGTAACGGAAATCTAATAGATTCAGCTATCCATGGTGATAAGATTCGTAAATACCGGTCA
TTTCAAAAAACTAACTGTGATGTAATAGAGCATAGGATAATGCAAAGTATCCCTGACTGGATTATGCAAA
AACTAATTTTTTGAGAACAGCTTCCAAGCATACATTTGTTGATGTAGTAGTAGAATTCATATTTTATTGC
CTGTCAAGTTCCTTTAATGTAGTTATCTCACAGCTTCTATTGGTCCAGATAAGCGATCTCATGTATGGTT
AAAAAGTTTTTATGACACCAGGCATGCAATACCAAAAATTTTTTAACTACTTTTTTATGCATGGTAAGGT
TTAGCGTGTACTTTCGAATGAAACTTTGTGCTCCACCGTTAGTCTCTTACCTCCAACATTCCTCTTACAT
AATACTGTACGGACCATTACAACCTCCAGGCAAAGAATTGTCCACGATTCATATAGACAACTAGTGGCTT
CTCTCTCGATTTCCAAATGGTGAGTTACAAAGATGATTCTCTCCACACTTAGGTTTTGTTTAAAAGGGAA
GTAAAGGTGCTCAGGGTCTTACCGTCGGGCCATAGGGTTCCTCATATTCAAGGATTTTTCTATTTAAAAA
AGTCTTACATTAGAGACATTAGGAAAGTCGTTACACCATTCATGCAGGACGGAATTTACCCGACAAGGAA
TTTTGCTACCTTTGGACCGTCAGATTACAGCCGCCGTTTACCCTATTTTTTATATCATGTTGAGTTATCT
CTTTCAAGAATATCTATTTCATTTCTATCCTCACGGGAACCTTTCCACGCTCTACCAATATTCGTTATAG
TGTTTTATCTCGCGTGACGAGCGGTGTGTTTAAGGCAAGTAAAGATGCGCCCATAGTTTTTGGCGTTTAG
AGCATCCTCATATAGATAGTTTCTTTCTGAAACAATAACCTGTGGTTATACTACCAAAGCATCCATCTAC
AGCTGCGGAAACTGTACTTTTGTCTATTTAAAATAGAGTTTTTCTAAAAAACCAGTACACCTAGCCAACA
CGATCCATTTGCCTGGGTTATTTTTTGTGCTACAAAAAACAAGGCTTGATGGTTACTTTGAAGGTCACAA
GA

>E.magna_KF419217
GACAAAGTCCCAGCAGTAGCGGTCAAACTATTGAAGAGCCGAGTGTTATCCATCCATACCAGGCGTAAAA
AGCGTTCGTTCTGAAAAGAAACAGATGCCAGGCCAACTGAACTCGTTCATGTATATTATGTCTCAAGTGA
GATCTCATCTACAATCATATCCATGTCCAACTAATATGAACTTCCTTTGGAATTTTGGTTTCTTAGTAGG
AATCTCTTTTGTTGTTCAAATTGTAACAGGTTTATTACTAGCATCTAGATATACTAGTGAGATGTCACAT
GCCTTTGCTAGTGTACAACATATTATTAGAGAGGTGTCTTTCGGTTGGGAATTTAAATTCCTTCATGCTA
CTGGAGCATCTTGTGTATTCTTATGTTTTCTCCTACATATTGTTAGATCTCTAGTGTTCAGTAGTTATAC
TTATTTAAGCTTAACTTGGATTACAGGATTAATTATTTATTTCATCTCTATCGCAACCGGCTTCTTAGGG
TATGTTCTACCATGGGGTCAAATGAGCTTCTGGGGTGCTACCGTAATTTGTAATTTACTATCACCAATTC
CATACCTTGTAACATGGTTATTAGGAGGTTTCTATGTAGATAATCCTACATTAAAAAGATTCTTTGTATT
ACATTTTGTGTTACCATTTGTAGGTCTTGTAGTTGCTGTATTACATATTTTCTACTTACATCTAAATGGG
TCTAGTAATCCACTAGGTACAGAGACTGCTTTAAAAATACCTTTCTATCCTCATATGCTAAGTACAGATG
GAAAAGGATTTAACTATCTAATCTTATTCCTACTAGCCCAATCTTTCTTTGGTCTAATGGAATTATCACA
TCCAGATAACAGTATTCCTGTGAATAGATTCGTAACTCCATTACAAATTGTACCAGAATGGTACTTCCTA
GCATACTACGCTATTTTAAAAGTTATTCCAAGTAAAACTGGAGGTCTATTAGTATTTGCTGGTAGCATTC
TACTACTATTACTACTAAGTGAGATTCGTTCACTTACTAGTATAATAATTCTACGTCAACAATTCTCTTC
AAGAAATTGTGTTACATCTTGGACTATTATTTACATCTATTCATTTGTTGCTCTTATTATTGTTGGAGCT
CAATTACCTCAAGAAGTATTCATTTCATATGGTAGATTCTTCACCTTAATCTATCTTTTAAGCACATTTA
GTTTCTTTAGACTATAATTAGTTTATACAAAAAATTTCAACAATTATATATGAACTATAGTATTCTAACT
GCTGCAAACCATAAAGAATTAGGTATTTACTATGTATGGTTTGCTTTTCTTTTCTCAATTGTAGGTACAT
TACTATCAGTGTTAATTAGACTAGAACTAAGTTCCTCTGGACTACGTGTTGTGGCGTTAGAGAATCAAAA
TTTCTACAATTTAGCATTTACATTACATGGTGCTATTATGATTTTCTTTGTAGTTATGCCAGGTCTATAT
GGTGGGTTTGGTAACTATTTCTTACCAATTTACCTAGGAGCATCTGAGGTAGCTTTCCCAAGAGTAAACT
GTATTTCATTATTATTTGTGCCAATTGCATGGGTATTAGTAAGTACTTCACTAATCTCTGAATTTGGTTC
AGGTATTGGTTGGACACTTTACCCACCACTAAGTACATCTCTGATGTCACTATCTCCAACCTCAGTTGAT
TTAATTGTGTTTGGTCTAGCTATTTCGGGTATTTCTAGTTTCTTATCTTCTGTAAATTTCTTAAGTACAA
TCGCTGTACTAGGCGTAACTAATGGTGCAAAACCATGGTGTCTATTCACTTGGGCTATTGTATTTACAGC
TATTATGTTAATTGGAACACTTCCTATTCTAACTGGTGGACTACTAATGTTAGTGTTAGATTTACATCTA
AATACTCAGTTCTACGATGCTTCTTTTAATGGTGATCCAGTACTATATCAACATCTATTCTGGTTCTTTG
GACATCCAGAAGTGTATATTATTATCTTACCTGCTTTTGGTGTTATTTCTCAAACATTATCTACCTCAGC
AGGTAGAGTAGTCTTTGGAGGCCCTTCTATGATCTTAGCTATGGGATGTATTACTGTACTAGGTTCTTTA
GTTTGGGCACACCATATGATGACAGTAGGTCTAGAAACAGATACTAGAGCATATTTCTCAGCTATTACAA
TGATGATTGCAATTCCTACAGGAACCAAAATTTTCAACTGGTTAGGTACTTTTATGGGTAATCCATTTAG
TACTATTTCATTAGATATTTGGTATGCTCTAAGTTTTATTTTCTTATTTACCCTTGGAGGTACTACTGGT
GTAGTCTTGGGTAACACTGCTGTTGATGTTGCTCTACATGATACTTACTATGTAATTGCTCACTTCCACT
TTGTACTATCTCTAGGTGCAATTATTGGATTAATCTGTGGATTCTTCTACTATCAAGAGTCTATGTTTGG
TTATACAGCTAATGTCTTTACTAGAAATACATCAGATTCTCCATACTTAAGAGTATGGTCAATTGTATTC
TTATGTAGTATTTTACTAACATTCTTACCAATGCATCTATTAGGTTTCAATGTTATGCCACGTAGAATTC
CTGATTATTCTGATTATGTAACTTATTTGAACACAATGTGTTCAATCGGTTCTATTAGTACTGTATTTAT
TCTATATTCCCTTATTCTATAAAAAAGAGTTGACCGTGAAATCCATACAAAGATAAAACGGGAGATATAT
AAAACATGTTACTCTATCGGTAAAAAGGTACGCCGGGGATAACAGGTCGTAGAATTTCAGGAGCTCTGAT
CCTTGAATTCTATTAACACCTCCATGTCGGCTCATCACACCCCTGTACTTGAAGAAGGTTCAATTAGGAA
CGAGAGTTCACCGTGATATGTGATACGTGAGCTGGGTTAAGAACGTCTTGAGGCAGTTTGTTCCCTATCT
GCCATTTTAAAAACAAATCGGTTGTATAACTTAAGTACGAAGTATCATGTGAAGTTTCATGTTCGCCTTA
TTTAAATAAAAAAAAGGATCAAATCTTCCTTGAGCGACTCGTTAGGCAAATAAAAAATATTTTATAGAGC
TATAACGCTATCTTTTTTTGAAACAAAACTCAATGCCTTCGATTTTAACGGTTTGCTCCTGAAAAAAGAA
GTTTTGGTTTCTCTCAAGTTTCTGGTGACAGACCATAAAGAGATTTGGAAAAGTCCTCAATAAAAAAGAT
ACGTTAAAAAAACACAGTCGGTGCGAAGTCGAAACAAGGTAGTTGATGGTGAACCAGTGGCTGAACAAAA
AACGAGTCTTGTTTCAAATATATGTATTTCTATTGCTTGAGTACGTAAGGAAAAGGAAAGGTTAACCGCT
ATCAAAAACAAAAACTAATTACATACACCCCTGAAAATTTGGAACAGATGGATATAATTTGGTAGTGGAA
CATTTGAAATAAAAAATGGCAGCTGGAAGACGGAATCGTTACTAAGCGCCAGGTAGTCCTGGACACTGAA
TCCACGCGCGTGCCCAAACAATGGAACGGTCCCTGGCTGAATTTTATGATCCCAGGCTGGTTCAAAAAGT
CAAACATTAGCCAAAAACTGGCGAGAAGGGAAGTGTGTTTCTTAGACAAAAAAAAAGGGAAGTTTAGCCG
GGAAGTTAGCGTCTAAAAAATATGATATCATTATCGCACAAGCACTCAGCAAGTTAAGAGAATGTATTGA
CGTGTTAAAAAACTATTATTCATTTATTTTTTAGGGTGCCGGGCAGATGTCATAAACTATACCTCCTCAT
CAAAGTTAGCAGTGTCTTACGTTTGAATCCAACAGACGCTTTCCGTTTTTTAACTACACTACGAAATGCC
AAACTATTCAAGCAATATTATTACTTTCTTATTAATGGAAGCGCTGGTACCTGGGTATCCAATCCAGTGC
TCCTCATTCGGCATAGAGACTCAGCCTCTGTTCAACTTTGTACTGTTTTTTACCAAAGAGGACTCCAGAA
GTTAAACTGTAGAGTCGAGATGGAAACAACCGGAAAGGTTACTGCATGTCCTAAAAAATTATTTAGTAGA
TATTTTTTGTAAAATTCTCTTCTGAATAGATTTCATAGAAAACCTAAAATCATCATGTATGATTGACATT
TAACCACTAATTATGAATCATCCAAGAATTGTTTAACATTCTCAGGTCCGGTCCTATTTTCCAATATTCC
AGTTTTCTAAATTAGATCACATGTCTTCTAGTGCTTTGAGATTTGACTCAAGTTTTTTATTAAAAAATTA
GTATCAAATTGCTCATATTTAAGAATATTTACTAAAATTTCCTTCTTGTATGCAACTACTTTAAGATACT
TTACTGTTGGTTTCTTATTCTCACCATTTCTACTTACTGTGTTCCTACTATTTAATTTCTCTTTTAGAGA
GGTTGGTACAACATCAGCTTCTATGGTATCCTCAATCTGCTTAGGTGTGATTAGTACTGAGTTACTACTA
TTCGTTAGTTTCTTCTGGGGTGCATATACTAGTATTTTATCTCCTAGTTATGTAACTGATTCAACTCTAA
TCAGTCCTACTGAAGGTCTGGTTGGAATTTCAAATAGGGGTCTCATTGTAACTATTACATTTCTTCTTTC
TACTGCTAGTGTTATTTTAGGTTATGGTATCCTAACCTCTGAGAAAGCTATTACTTTAAATATTCAAAGA
GGTTTTCTTGCTTTAGTAGTAATTGCTTTATGCTTTACTAGTATCCAAGTTTGCGAGTACTTGGGACTAT
CAATCTATATTAATGATGGATCCTTAGGTACATATCTGTTATGGATTACTGGTTTACACTTCTCACATGT
GTTAGTTGGTGCTATCTTACTATTCTTCACTTTCTGGAGAGGTAGCTTACAATATAATCCACACACTCAA
ATTAGAACATATACTTCTTCTAGTATAATGGTATTACCACTACTAGAATCATACACATTACTATACTGGC
ATTTTGTAGAAGCTATTTGGTTAGTTATTCACTTTACTTTCTACACACTATAAATGTAGAGGATCTCGTA
AACATGCGAACTCACTTGAACTATAAAACATACTTTACTTGTTAAAATAAAACTCCTTCAAATTGACTAT
GCTGACTTTAGTAACGGAAAATTAATAGATTCAGCTATCCATGGTGATAAGATTCGAAAATACCGGTCAA
TTCAAAAAATAGCTGTGATGTAATAGAGCATAGGATAATGCAAAGTATCCTTGACTGGATTATGCAAAAA
CTAATTTTTATGAGAACAGCTTCCAAGCATACATTTGTTGATGTAATAATAGAAATCATTTTTTTTATTG
CCTGTCAAGTTCCTTTAATGTAGTTATCTCACAGCTTCTATTGGTCCAGATAAGCGATCTCATGTATGGT
TAAAAAGTTTTTATTTACACCAGGCATGCAATACCAATAAATTTTTATACAGTAAAATTATGTTTTATGC
ATGGTAAGGTTTAGCGTGTACTTTCGAATGAAACTTTGTGCTCCACCGCTAGTCTCTTACCTCTAACATT
CCTCTTACTTGATACTGTACGGAAAATTACAACCTCCAGGCAAAGAATCTTCCACGATTCATAGAGACAA
CTAGTGGCATCTCTCACGATTTCCAGATGGTGAGTTACAAAGACGATTCTCTCCACACTTATTTTTTGTT
AATAAAGGGAAGTAAAGGTGCTCAGGGTCTTACCGTCGGGCCATAGGGTTCCTCATATTCAAGGAGTTTT
CTATTTAAAAAAGTCTTACATTAGAGACATTAGGAAAGTCGTTACACCATTCATGCAGGACGGAATTTAC
CCGACAAGGAATTTTGCTACCTTTGGACCGTCAGATTACAGCCGCCGTTTACCCTAGTTTTTATATCATG
TTGAGTTATCTCTTTCAAGAATATCTATTTCATTTCTATCCTCACGGGAACCTTTCCACGCTCTACCAAT
ATTCGTTATAATGTTTTATCTCGCGTGACAAGCGGTGTGTTTAAGGCAAGTAAAGATGCGCCCCATTTTT
TTTGTTTTTGGCGTGTAGAGCATCTTCATATAGGTAGTGTCTTTCCGAAACAATAACCTGTGGTTAGACT
ACCAAAGCATCCATCTACAGCTGCGGAAACTGTTCTTTTGTCTATTTTAAATAGAGAAATACAAAAATAA
AGTACACCTAGCCAACACGATCCAATTGTCTGGGTTATTTTTTGTGCTACAAAAAACGAGGCTTGATGGT
TACTTTGAAGGTCACAAGA

>E.mitis_JN864949
GACAAAGTCCCAGCAGTAGCGGTCATACTATTGAAGAGCCGAGTGTTATCCATCCATACCAGGCGTAAAA
AGCGTTCGTTCTGAAAAGAAACAGATGCCAGGCCAACTGAACTCGTTTATGTTTATTATGTCTCAAGTGA
GATCTCATATACAATCTTATCCATGTCCAACAAATGTGAACTTCCTTTGGAATTTTGGTTTCTTATTAGG
AATATCTTTTATAGTTCAAATTATCTCAGGATTATTACTAGCATCTAGATATACTAGTGAACTCTCACAT
GCCTTTGCTAGTGTGCAACATATTATTAGAGAGGTTTCATTCGGTTGGGAATTTAGATTCCTACATGCTA
CTGGAGCATCTTGTGTATTCTTATGTATTTTCCTTCATATTCTTAGAGCTTTAGTTATAAGTAGTTATAC
ATATCTAAGTTTAACATGGGTAACAGGATTAATTATTTATTTTATTTCAATTGCTACAGGTTTCTTAGGT
TATGTACTACCATGGGGTCAAATGAGCTTCTGGGGTGCTACTGTAATTTGTAATTTATTATCACCAATTC
CATATCTTGTAACATGGTTATTAGGAGGTTTTTATGTAGATAATCCTACATTAAAAAGATTCTTTGTACT
ACATTTTATACTACCATTTATAGCTCTTGTACTTGCAGTATTACATATTTTCTACTTACACTTAAATGGT
TCTAGTAATCCATTAGGTACAGAAACTGCTCTAAAAATACCATTTTATCCTCATATGTTAAGTACAGATG
GTAAAGGATTTAATCATTTAATCTTATTCCTATTAGCACAATCATTCTTTGGTCTAATTGAATTATCTCA
CCCAGATAATAGTATACCTGTAAATAGATTTGTAACACCATTACAAATTGTACCAGAGTGGTATTTCTTA
GCATACTATGCTATCTTAAAAGTTATTCCAAGTAAAACTGGAGGTCTATTACTTTTCATAGGTAGTATTC
TATTATTATTACTATTAAGTGAAATTCGTTCACTTACTAGTATAGTTAATTTACGTCAACAATTCTCTTC
AAGAAATTGTGCAACATCTTGGAGTATTATATATATATATTCATTTATTGCTCTTCTTCTTATTGGAGCT
CAATTACCTCAACAAGTGTTTATCTCCTATGGTAGATTCTTTACCGTAATCTATCTTTTAAGTACATTTA
GTTTTTTCAAACTGTAATTCTTTCTTATTTTTAAAAAATTTCAACAATTATATATGAATTATAGTATTTT
AACTGCTGCAAACCATAAAGAATTAGGTATTTACTATGTATGGTTTGCTTTCCTTTTTTCAATCGTAGGT
ACATTACTGTCAGTTTTAATTAGACTTGAACTAAGTTCCTCTGGATTACGTATCATTGCATTAGAGAATC
AAAATTTCTATAACTTAGCATTTACATTACATGGTGCAATTATGATTTTCTTTGTAGTTATGCCTGGTCT
TTTTGGTGGATATGGTAATTACTTCTTACCAATTTATTTAGGAGCATCTGAAGTAGCTTTTCCTAGAGTA
GATTGTGTTTCATTACTATTAGTGCCAATTGCATGGGTTGTAGTAAGTACTTCATTAATTTCTGAGTTTG
GTTCAGGTATTGGTTGGACACTATACCCTCCATTAAGTACATCTTTAATGTCCTTATCTCCAACTTCAGT
AGATTTAATTGTATTTGGTTTAGCTATTTCAGGTATCTCTAGTTTCCTATCTTCTGTTAATTTCTTAACT
ACAATTGCTGTTCTAGGTGTAACAAATGGTGCCAAACCATGGTGTTTATTTACTTGGGCTATTGTGTTTA
CAGCCATTATGTTAATTGGTACACTACCAATTCTTACCGGTGGATTACTAATGCTAGTGTTAGACTTACA
TCTAAATACTCAATTTTATGATGCTGCCTTTAATGGTGATCCAGTTTCATACCAACATCTTTTCTGGTTC
TTTGGACACCCAGAAGTATATATTATTATTTTACCTGCTTTTGGTGTTATTTCTCAAACTTTATCAACTT
CTGCAGGTAAACTAGTTTTCGGAGGTCCATCCATGATATTAGCTATGGGATGTATTACTGTATTAGGATC
ACTAGTTTGGGCACATCATATGATGACAGTAGGTTTAGAAACAGATACTAGAGCATATTTCTCTGCTATA
ACAATGATGATTGCAATTCCTACAGGTACCAAAATTTTCAATTGGTTAAGTACTTATATGGGTAATCCAT
ACAGCACAATATCATTAGATATTTGGTATGCTCTAAGTTTTATCTTCTTATTTACTTTAGGTGGTACCAC
TGGAGTAGTTCTAGGTAATACTGCTTTAGATGTTGCTTTACATGATACTTATTATGTAATTGCTCACTTC
CATTTTGTTCTATCTCTTGGTGCAGTTATTGGGTTAATCTGTGGTTTCTTCTATTATCAAGATTCAATCT
TTGGATATACAGCTAATATTTTTACTAGAAATACTTCAGATTCTCCATATTTAAGAGTATGGTCTATTGT
ATTCTTATTTAGTATTTTATTAACATTCTTACCAATGCACTTATTAGGATTTAATGTTATGCCACGTAGA
ATTCCTGATTATGCTGACTATGTAACTTATCTGAACACAATGTGTTCTATTGGTTCTATTAGTACTGTAT
TTATATTATATTCTTTAATTTTCTAAAAAAAGAGTTGACCGTGAAATCCATACAAAGATAAAACGGGAGA
TATTTTTAATAAAACATGTTACTCTATCGGTAAAAAGGTACGCCGGGGATAACAGGTCGTAGAATTTCAG
GAGCTCTGATCCTTGAATTCTATTAACACCTCCATGTCGGCTCATCACACCCTTGTACTTGAAGAAGGTT
CAATTAGGAACGAGAGTTCACCGTGATATGTGATACGTGAGCTGGGTTAAGAACGTCTTGAGGCAGTTTG
TTCCCTATCTGCCATTTTAAAACAAAAAATAATTGGTTGATTTTTTTAATAAACCACGAAATATCATGTG
AAGTTTCATGTTCGCCTTATTATAAAAAAAAGGATCAAATCTTCCTTGAGCGACTCGTTAGGCAAATAAA
AAATTGAGCTATAACGCTATCTTTCTAATATAAAATATAATGCCTTCGATTTTAACGGTTTGCTCCTGAA
AAAGAAATTTTGGTTTCTCTAAAGTTTGTGGTGACAGACCAGTAAGAGATTTGGAAAAGTCCTCAATAAA
AAAAGGTTTTACTTTTATATCTAAGCTGCTGTAGATATAAAAAATAAGATACGTTAAAAAAACACAGTCG
GTGCGAAGTCGAAACAAGGTAGTTGATGGTGAACCAGTGGCTGAACAAAAAATGAGTTTTGTTTTAAGTA
GAGGTATTTATATGATTTTGGCTATAGTACGTAAGGAAAAGGAAAGGTTAACCGCTGTCAAAAATAAAAA
CTATTTACATACATCCCTGAAAATTTGGAACAGATGGATATAATTTGGTAGTGGAACGTTTGAAATAAAA
AATGGCAGCTGGAAGACGGAATCGTTATTAAGCGCCAGGTAGTCCTGGACACTGAATCCATGCGCGTGCC
ATATAAATTAATTATTAGAACGGTCTCAGGCTGAATTTTATGATCCCAGGCTGGTTCCAAAAGTCAAATA
TTAGCCAAAAACTGGCGAGAAGGGAAGTGTGTTTCTTAGAAAAACTAAGGGAAGTTTAGCCGGGAAGTTA
GCGTCGAAAAAATATGATATCATTATCGCACAAGCACTCAGCAAGTTAAGAGAATTTATTGACGTGTTAA
AAAATTTTTATAGGGTACCGGGCAGATGTCATAAACTATACCTCCTCATCAAAGTTAGCAGTGTCTTACG
TTTGAATCCAACAGACGCTTTCCGTTTTTTAACTACACTACGAAATGCCAAATTATTCAAACATTAGGAC
TTTCTTATTAATGGAAGCGCTGGTACCTGGGTATCCAATCCAGTGCTCCTCATTCGGCATAGAGACTCAG
CCTCAGTCCAACTTTGTACTGATTTTTATAAAAATGGACTCCATAAGTTAAACTGTAGAGTCGAGATGGA
AACAACCGGAAAGGTTATCGCATGTCCTAAAAATTCTATAATGTTTTTTTTTGTAAAATTCTCTTCTGAA
TAGATTTCATAGAAAACCTAAAATCATCATGTATGATTGACATTTAACCACTAATTACGAATCATCCAAG
AATTATTTAACATTCTCAGGTCCGGTCCGATTGAAAAATCTTCCAGTTAGATAAATTAGATCACATGTCT
TCTAGTGCTTTGAGATTTGACTCAATTTTTTTTTTAAAAAGTTAGTATCAAATTGTTCATATTTAAGAAT
ATTTACTAAAATTTCTTTCTTATATGCAACTACATTAAGATATTTCACTGTAGGTTTCTTATTTTCTCCA
TTCTTATTAACTGTGTTTTTACTATTCAACTATACTTTCAGAGAAGCTGGTACAACCTCTGCTTCTATGG
TATCATCAATATGTTTAGGCGTTATTAGTACTGAGTTACTACTGTTTGTTAGTTTCTTCTGGGGTGCTTA
TACCTGTATACTATCACCTAGTTATATAACTGATACAACTCTAATTAGTCCTCTTGAAGGACTAGTTAGT
ATCTCAAGTAGAGGACTTATTGTAACTATTACATTCTTACTATCTAGTGCTAGTGTTATTCTAGGTTATG
GTTTTCTAACCTCAGAAAAAGCTGTTACACTAAATATTCAAAGAGGTTTTATGGCTTTAGTAATGATTGC
CCTATGCTTTACTAGTATACAAGTTTGTGAATACTTAGGCTTAGCAATTTATATTAATGATGGAGTTTTA
GGTACTTACTTACTATGGATTACAGGACTACACTTCTCACATGTACTAGTTGGTGCAATTTTATTATTCT
TTGTATTCTGGAAAGGTAGTTTACAATATAATACAGATAATGAAGTTCGAGTATACACTTCATCTAGTAT
TATGGTATTACCTCAATTAGAGTCATATACTCTACTATACTGGCATTTTGTGGAAGCTATTTGGTTAGTA
ATTCACTTTACTTTCTATACTTTATAAGTAAAAATATTAGAGAGATCTCGTAAACATGCGAACTCACTTG
AACTTTATTTTAAAAAAGTATTATAAAATTCCTTCATATTGACTATGCTGACTTGAGTAACGGAAATGAA
ATAGATTCAGCTATCCATGGTGATAAGATTCGTAAATATCGGTCATTTAGAAAATAACTGTGTTGTAATA
GAGCATAGGATAATGCAAAGTATCCCTGACTGGATTATGCAAAAAAAATTTTTATTGAGAACAGCTTCCA
AGCATACATTTGTTGATGTAATAATAGAATTCAGATTTTATTGCCTGTCAAGTCCCTTTAATGTAGTTCT
CTCACAGCTTAATTTGGTCCAGATAAGCGATCTCATGTATGGTTAAAAAGTTTTTAAGACACCAGGCATG
CAATACCAAAAAGTTTTTATGCATGGTAAGGTTTAGCGTGTACTTTCGAATGAAACTTTGTGCTCCACCG
TTAGTCTCTTACCTCCAACATTCCTCTTACATAATACTGTACGGACCATTACAACCTCCAGGCAAAGAAT
TGTCCACGATTCATATAGACAACTAGTGGCTTCTCTCTCGATTTCCAAATGGTGAGTTACAAAGATGATT
CTCTCCACACTTATATTTTATACTCTACAATACAACTGTTTTTTATTAAAAAAAAACATATATATTCTTC
ATATATACAAAAAAAATATACAAAAAAACTATTTTTGTTTAAAAGGGAAGTAAAGGTGCTCAGGGTCTTA
CCGTCGGGCCATAGGGTTCCTCATATTCAAGGATTTTTCTATTTAAAAAAGTCTTACATTAGAGACAATA
GGAAAGTCGTTACACCATTCATGCAGGACGGAATTTACCCGACAAGGAATTTTGCTACCTTTGGACCGTC
AGATTACAGCCGCCGTTTACCCTATTTTTTAATATTTATTATATCATGTTGAGTTATCTCTTTCAAGAAA
ATCTATTTCATTTCTATCCTCACGGGAACCTTTCCACGCTCTACCAATATTCGCTTAAATGTTTTATCTC
GCGTGACGAGCGGTGTGTTTAAGGCAAGTTAAGATGCGCCCATATTTTTTGGCGTTTAGAGCATCCTCAT
TTGGATAGGTTCTTTCTGAAACAATAACCTATGGTTATACTACCAAAGCATCCATCTACAGCTGCGGAAA
CTGTTCTTTTAAATTCTTGTCTATTTTAAAAAGACATTTATTTTAAAATTACTTTGAATTTTTATAAAAT
GTATAAATTTAAAACAAAAGTACACCTAGCCAACACGATCCATTTGCCTGGGTTATTTTTTGTGCTACAA
AAAATAAGGCTTGATGGTTACCTTGAAGGTCACAAGA

>E.tenella_HQ702484
GACAAAGTCCCAGCAGTAGCGGTCATACTATTGAAGAGCCGAGTGTTATCCATCCATACCAGGCGTAAAA
AGCGTTCGTTCTGAAAAGAAACAGATGCCAGGCCAACTGAACTCGTTTATGTTTATTATGTCTCAAGTGA
GATCTCACCTACAATCATATCCATGTCCAACCAATATGAACTTCCTTTGGAATTTTGGTTTCTTATTAGG
AATTTCTTTTGTTGTCCAAATTGTAACAGGATTATTATTAGCATCTAGATATACTAGTGAAATGTCACAT
GCCTTTGCTAGTGTACAACATATTATTCGAGAGGTGTCTTTCGGTTGGGAATTTAGATTCCTACATGCAA
CTGGAGCATCCTGCGTATTCTTCTGTCTATTTCTTCATATTCTTCGAGCTCTAGTAATGAGTAGTTATAC
CTATCTAAGTCTGACATGGATTACTGGACTTATTATCTACTTTATTTCTATCGCAACAGGATTCTTAGGT
TATGTACTACCATGGGGTCAAATGAGTTTCTGGGGTGCTACTGTAATTTGTAACCTACTCTCACCAATTC
CATACCTTGTAACTTGGTTACTAGGAGGTTTCTATGTGGATAATCCTACCTTAAAAAGATTCTTTGTATT
ACATTTCGTACTTCCATTTGTAGCTCTTGTACTTGTAGTTCTACATATTTTCTATCTACATCTAAACGGA
TCTAGTAACCCACTGGGTACAGAAACTGCTTTAAAAATACCATTCTATCCTCATATGTTAAGTACAGATG
GAAAAGGGTTTAACTACTTAATCTTATTCCTATTAGCTCAATCATTCTTCGGTCTAATTGAATTATCACA
TCCAGATAACAGTATTCCTGTAAATAGATTTGTAACACCACTACAAATTGTACCAGAGTGGTACTTCTTA
GCATATTATGCTATCTTAAAAGTTATTCCAAGTAAAACTGGAGGTCTATTACTTTTCGCGGGTAGCATTC
TATTATTATTACTTCTAAGTGAGGTTCGATCACTTACTAGTGTAATAAACTTACGACAACAATTCTCTTC
AAGAAATTGTGCAACATCTTGGAGTATTATCTATATCTACTCATTTATTGCTCTTATTATTGTTGGAGCT
CAATTACCTCAAGAAGTATTTATTTCATATGGTAGATTCTTTACCGTAATCTATCTTTTAAGTACATTTA
GTTTATTCAAACTGTAATTAGTTCTTACAAAAAATTTCAACAATTCTATATGAATTCTAGTATTCTAACT
GCCGCAAACCATAAAGAATTAGGTATTTACTATGTATGGTTTGCTTTCCTTTTCTCAATTGTAGGTACAC
TACTATCAGTCTTAATTAGACTTGAACTAAGCTCCTCTGGGTTACGTGTTGTTGCATTAGAGAATCAAAA
TTTCTACAACCTAGCATTCACACTGCATGGTGCTATTATGATTTTCTTTGTAGTTATGCCAGGTCTTTTT
GGTGGATATGGTAATTATTTCTTACCAATCTATCTAGGAGCTTCTGAGGTAGCTTTCCCTAGAGTAAATT
GTGTCTCATTATTATTAGTTCCAATTTCATGGGTTATTGTAAGTACTTCACTAATTTCTGAGTTTGGTTC
AGGTGTTGGTTGGACACTTTATCCTCCTTTAAGTACATCATTAATGTCATTATCTCCAACCTCAGTAGAT
TTAATTGTATTTGGTTTAGCTTTATCTGGTATTTCTAGCTTCTTATCATCTATTAATTTCTTAACTACAA
TTGCTGTACTAGGTGTTACTAATGGTTCAAAACCATGGTGTCTATTTACTTGGGCTATTGTATTCACAGC
TATTATGTTACTTGGAACACTTCCAATTCTTACAGGTGGATTATTAATGCTGGTACTAGACTTACATCTA
AATACCCAATTCTACGATGCCGCTTTTAATGGTGATCCAGTATTATATCAACATCTATTCTGGTTCTTCG
GACATCCAGAAGTATATATTATTATTTTACCTGCCTTTGGTGTTGTTTCTCAAACATTATCTACTTCAGC
AGGTAAATTAGTATTTGGAGGTCCTTCTATGATCCTTGCTATGGGATGTATTACTGTACTAGGATCATTA
GTATGGGCACATCATATGATGACAGTTGGTCTAGAAACAGATACTAGAGCATACTTCTCAGCTATTACCA
TGATGATTGCAATTCCAACAGGTACCAAAATTTTTAACTGGTTAAGTACTTATATGGGAAATCCATTTAG
TACAATATCACTAGATATTTGGTATGCTTTAAGCTTTATTTTCCTATTTACTCTAGGAGGTACCACTGGA
GTAGTACTAGGCAATACTGCTTTAGATGTTGCTCTACATGATACATACTATGTAATTGCCCACTTCCATT
TCGTATTATCTCTTGGTGCGGTTATTGGATTAATCTGTGGATTCTTCTACTTCCAAGAGTCTATGTTCGG
TTATACAGCTAATGTCTTTACTCGAAATACATCAGATTCTCCATACTTAAGAGTATGGTCTATTGTATTC
CTATTCAGTATTTTATTAACATTCTTACCAATGCACTTATTAGGATTTAATGTTATGCCACGTAGAATAC
CTGATTATCCTGACTATGTAACTTATCTGAACACAATGTGTTCTATTGGTTCAATTAGTACTGTCTTTAT
CCTATATTCCCTAATCTTATAAAAAAAGAGTTGACCGTGAAATCCATACAAAGATAAAACGGGAGATAGA
TAAAACATGTTACTCTATCGGTAAAAAGGTACGCCGGGGATAACAGGTCGTAGAATTTCAGGAGCTCTGA
TCCTTGAATTCTATTAACACCTCCATGTCGGCTCATCACACCCTTGTACTTGAAGAAGGTTCAATTAGGA
ACGAGAGTTCACCGTGATATGTGATACGTGAGCTGGGTTAAGAACGTCTTGAGGCAGTTTGTTCCCTATC
TGCCATTTTAAAAAATTAATTGGTTGTAGAACTTAATTACGAAGTATCATGTGAAGTTTCATGTTCGCCT
TATTATAAAAAAAAGGATCAAATCTTCCTTGAGCGACTCGTTAGGCAAATAAAAAATTGAGCTATAACGC
TATCTTTTTTAGTAAAAAGTTAATGTCTTCGATTTTAACGGTTTGCTCCTGAAAAAAGAAATTTTGGTTT
CTCTATAGTTTCTGGTGACAGACCATTAAGAGATTTGGAATAATCCTCAATAAAAAAGATACGTTAAAAA
AACACAGTCGGTGCGAAGTCGAAACAAGGTAGTTGATGGTGAACCAGTGGCTGAACAAAAAATGAGTCTT
GTTTCAAATAGAGGTATTTCTATGGCTAGAGTACGTAAGGAAAAGGAAAGGTTAACCGCTGTCAAAAATA
AAAACTACTTACATACACCCCTGAAAATTTGGAACAGATGGATATAATTTGGTAGTGGAACATTTGAAAT
AAAAAATGGCAGCTGGAAGACGGAATCGTTACTAAGCGCCAGGTAGTCCTGGACACTGAATCCATGCGCG
TGCCATATTTCAAATAGAACGGTCCCTGGCTGAATTTTATGATCCCAGGCTGGTTCAAAAAGTCAAATAT
TAGCCAAAAACTGGCGAGAAGGGAAGTGTGTTTCTTAGAAAAACCAAGGGAAGTTTAGCCGGGAAGTTAG
CGTCTAAAAAATATGATATCATTATCGCACAAGCACTCAGCAAGTTAAGAGAATGTATTGACGTGTTAAA
AAATTTATTTTTTAGGGTGCCGGGCAGATGTCATAAACTATACCTCCTCATCAAAGTTAGCAGTGTCTTA
CGTTTGAATCCAACAGACGCTTTCCGTTTTTTAACTACACTACGAAATGCCAAACTATTCAAACAATATT
ACTTTCTTATTAATGGAAGCGCTGGTACCTGGGTATCCAATCCAGTGCTCCTCATTCGGCATAGAGACTC
AGCCTCAGTCCAACTTTGTACTGGTTTTTAATAAAAAGGGACTCCATAAGTTAAACTGTAGAGTCGAGAT
GGAAACAACCGGAAAGGTTATTGCATGTCCTAAAAAATTTTAGACTCTTTCTAAGTTTTTTTTTGTAAAA
TTCTCTTCTGAATAGATTTCATAGAAAACCTAAAATCATCATGTATGATTGACATTTAACCGCTAATTAC
GAATCATCCAAGAATTGTTTAACATTCTCAGGTCCGGTCCGATTTTACAATCTTCCAGTTTGATAAATTA
GATCACATGTCTTCTAGTGCTTTGAGATTTGACTCAATTTTTATAAAAATTTAGTATCAAATTGCTCATA
TTTAAGAATTTTTACTAAAATTTCTTTCTTATATGCTACTACATTAAGATATTTCACTGTTGGTTTCTTA
TTTTCTCCATTCCTATTTACTGTATTCTTACTCTTCAACTTCACATTCAGAGAAGTTGGTACAACATCAG
CCTCTATGGTATCTTCAATATGTTTAGGTGTTATTAGTACTGAGTTACTATTATTCGTTAGTTTCTTCTG
GGGTGCATATTCCAGTATTCTATCACCTAGTTATGTAACAGATACAACTCTGTTCAGTCCTACTGAAGGT
CTTGTAAGTATATCAAGTAGAGGTCTTATTGTAACTATTACATTTCTACTATCCACTGCTAGTGTTATTC
TGGGTTATGGTGCTCTAACCTCAGAAAAAGCTATAAACTTAAATATTCAAAAAGGTTTTCTTTCTCTAGT
TATTATTGCTCTATGCTTTACTAGTATCCAAGTTTGTGAATATTTAGGACTGGCAATATCTATTAATGAT
GGAGTTTTAGGTACCTATCTACTATGGATTACAGGATTACACTTCTCACATGTGCTAGTAGGTGCTATAC
TACTATTCTTCACATTCTGGAGAGGTAGTTTACAATATAATGTAAATACCCAAATTCGAACATATAATTC
TTCTAGCATTATGGTATTACCTATGTTAGAATCATACACTCTAGTATACTGGCATTTTGTAGAAGCTATC
TGGTTAGTAATTCACTTTACTTTCTATACTCTATAAGAATGGGATCTCGTAAACATGCGAACTCACTTGA
ACTCTATAAAAACAAAATGTAACTTTTTATATAAAAATCCTTCAAATTGACTATGCTGACTTGAGTAACG
GAAATCTACTAGATTCAGCTATCCATGGTGATAAGATTCGTAAATACCGGTCATTAAAAAACAAACTGTG
ATGTAATAGAGCATAGGATAATGCAAAGTATCCCTGACTGGATTCTGCAAAAACTAATTTTTTGAGAACA
GCTTCCAAGCATACATTTGTTGATGTTATAGTAGAATTCATATTTTATTGCCTGTCAAGTTCCTTTAATG
TAGTTATCTCACAGCTTCTCTTGGTCCAGATAAGCGATCTCATGTATGGTTAAAAAGTTTTTATGACACC
AGGCATGCAATACCAAAAAGTTTTTAGAAAATACGGTTTTTTGCATGGTAAGGTTTAGCGTTTACTTTCG
AATGAAACTTTGTGCTCCACCGTTAGTCTCTTACCTCCAACATTCCTCTTACATACTACTGTACGGACCA
TTACAACCTCCAGGCAAAGAATTGTCCACGATTCATATAGACAACTAGTGGCTTCTCTCTCGATTTCCAT
ATGGTGAGTTACAAAGATGATTCTCTCCACCCTTAGTTTTTGTTTAAAAGGGAAGTAAAGGTGCTCAGGG
TCTTACCGTCGGGCCATAGGGTTCCTCATATTCAAGGAGTTTTCTATTTTAAAAAGTCTTACATTAGAGA
CATTAGGAAAGTCGTTACACCATTCATGCAGGACGGAATTTACCCGACAAGGAATTTTGCTACCTTTGGA
CCGTCAGATTACAGCCGCCGTTTACCCTAGTTTTTATATCATGTTGAGTTATCTCTTTCAAGAATATCTA
TTTCATTTCTATCCTCACGGGAACCTTTCCACGCTCTACCAATATTCGTTATAATTTTTTATCTCGCGTG
ACGAGCGGTGTGTTTAAGGCAAGTAAAGATGCGCCCATATTTTTTGGCGTTTAGAGCATCCTCGTAGAGA
TAGTTTCTTTCTGAAACAATAACCTATGGTTATACTACCAAAGCATCCATCTACAGCTGCGGAAACTGTA
ATTTTGTCTATTTAAAATAGAGTTTTTTAAAAAACCAGTACACCTAGCCAACACGATCCATTTGCCTGGG
TTATTTTTGTGCTACAAAAACAAGGCTTGATGGTTACTATGAAGGTCACAAGA

>E.praecox_HQ702483
GACAAAGTCCCAGCAGTAGCGGTCAAACTATTGAAGAGCCGAGTGTTATCCATCCATACCAGGCGTAAAA
AGCGTTCGTTCTGAAAAGAAACAGATGCCAGGCCAACTGAACTCGTTTATGTTTATTATGTCTCAAGTGA
GATCTCATCTACAATCATATCCATGTCCAACTAATATGAACTTCCTTTGGAATTTTGGTTTCTTATTAGG
AATCTCTTTTGTGGTACAAATTGTTACAGGATTATTACTAGCTTCTAGATATACTAGTGAAATGTCACAC
GCCTTTGCTAGCGTACAACATATTATTAGAGAGGTGTCCTTCGGTTGGGAATTTAGATTCCTACACGCTA
CTGGAGCATCTTGTGTATTCTTATGTCTATTTCTTCATATTCTTAGAGCTCTAGTTATAAGTAGCTATAC
TTATCTAAGTCTAACTTGGATTACAGGATTAATTATTTATTTTATCTCTATCGCAACAGGATTCTTAGGG
TATGTGTTACCATGGGGTCAAATGAGCTTCTGGGGTGCTACTGTAATTTGTAATCTATTATCACCAATAC
CATACCTTGTAACATGGTTATTAGGAGGTTTCTATGTAGATAGTCCTACATTAAAAAGATTCTTTGTACT
ACATTTTATATTACCTTTCCTAGCTCTTGTACTTGTAGTATTACATATTTTCTACCTACACTTACATGGA
TCTAGTAATCCACTAGGTACTGAGACTGCTTTTAAGATACCATTCTATCCTCATATGTTAAGTACAGATG
GTAAAGGATTTAATTACCTAATGTTATTCCTATTAGCCCAATCATTCTTTGGTATAATCGAATTATCTCA
CCCAGATAATAGTATCCCTGTTAATAGATTTATTACTCCACTACAAATTGTACCAGAGTGGTATTTCTTA
GCATATTATGCTATTCTAAAAGTTATTCCAAGTAAAACTGGAGGTCTATTACTTTTCGCAGGTAGTATTC
TATTATTACTACTTCTAAGTGAAGTTCGCTCACTTACTAGTGTAATAATCTTACGCCAACAATTCTCATC
AAGAAATTGCGCAACATCTTGGAGTATTGCATATATTTATTCATTTATTGCTCTTATTATTGTTGGAGCT
CAATTACCTCAAGAAGTATTTATTTCCTATGGTAGATTCTTTACCGTAATCTATCTTTTAAGTACATTTA
GTTTTTTCAAACTTTAATTAGTTTTTAAGATTAAAAAATTTCAACTATTCTATATGAATTCTAGTATTCT
AACTGCTGCAAACCATAAAGAATTAGGTATTTACTATGTATGGTTTGCTTTTCTTTTCTCTATTGTAGGT
ACATTACTTTCAGTATTAATTAGACTTGAATTAAGTTCTTTTGGATTACGTGTTATTGCATTAGAAAATC
AAAATTTCTATAACTTAGCATTTACACTACATGGTGCAATTATGATTTTCTTTGTAGTTATGCCAGGTTT
ATATGGTGGATATGGTAACTATTTCTTACCAATATATCTAGGAGCATCTGAGGTAGCTTTCCCTAGAGTT
AATTGTGTATCACTATTATTAGTGCCTATAGCATGGGTTGTAATAAGTACTTCATTAATCTCTGAGTTTG
GTTCAGGTATTGGTTGGACACTATATCCTCCATTAAGTACATCCTTAATGTCCCTATCTCCAACCTCAGT
AGATTTAATTGTATTTGGTTTAGCTTTATCTGGTATTTCAAGTTTCCTATCTTCTGTTAATTTCTTAACT
ACAATTGCTGTATTAGGTGTAACAAATGGTGCAAAACCATGGTGTCTATTTACTTGGTCTATTGTATTTA
CAGCCATCATGTTAATTGGTACATTACCAATTCTTACTGGAGGATTACTAATGTTAGTATTAGACTTACA
TCTAAATACTCAATTCTACGATGCTGCATTTAATGGTGATCCAGTATTATACCAACATCTATTCTGGTTC
TTCGGACATCCAGAAGTATACATTATTATTTTACCTGCTTTTGGTGTTATTTCCCAAACATTATCTACTA
CTGCAGGTAAATTAGTTTTTGGAGGTCCTTCTATGATACTAGCTATGGGATGTATTACTGTACTAGGTTC
TTTAGTATGGGCACACCATATGATGACAGTAGGTCTAGAAACAGATACTAGAGCATATTTCTCTGCTGTA
ACAATGATGATTGCTATTCCTACAGGTACCAAAATATTCAATTGGTTAAGTACTTACATGGGAAATCCAT
TTAGTACAATATCATTAGATATATGGTATGCTCTAAGTTTTATCTTCCTATTTACTCTTGGTGGTACTAC
TGGAGTAGTTCTAGGTAATACTGCTGTAGATGTTGCATTACACGATACTTATTATGTAATTGCTCATTTC
CATTTCGTATTATCTCTTGGTGCTATTATTGGATTAATATGTGGTTTCTTCTATTATCAAGATTCAATGT
TTGGTTATACAGCTAATATATTTACTAGAAATACTTCAGATTCTCCATATTTAAGAGTATGGTCTATTGT
ATTTTTATTTAGTATTCTATTAACTTTCTTACCAATGCACTTATTAGGATTTAATGTTATGCCACGTAGA
ATTCCTGATTATGCTGACTATGTAACTTATCTGAACACAATGTGTTCTATTGGTTCTATTAGTACTGTAT
TTATACTATATTCCTTAATTTTTTAAAAAAAGAGTTGACCGTGAAATCCATACAAAGATAAAACGGGAGA
TAGATAAAATATGTTACTCTATCGGTAAAAAGGTACGCCGGGGATAACAGGTCGTAGAATTTCAGGAGCT
CTGATCCTTGAATTCTATTAACACCTCCATGTCGGCTCATCACACCCTTGTACTTGAAGAAGGTTCAATT
AGGAACGAGAGTTCACCGTGATATGTGATACGTGAGCTGGGTTAAGAACGTCTTGAGGCAGTTTGTTCCC
TATCTGCCATTTTAAAAAATGAATGGGTTGTAAAGCTAAAGCACGAAATATCATGTGTAGTTTCATGTTC
GCCTTATTAAAAAAAAGGATCAAATCTTCCTTGAGCGACTCGTTAGGCAAATAAAAATTGAGCTATAACG
CTATCTTTTTTAGTTAAAAATTTAATGCCTTCGATTATAACGGTTTGCTCCTGAAAAAGAAATTTTGGTT
TCTCTATAGTTTGTGGTGACAGACCAGAAAGAGATTTGGAAAAGTCCTCAAAAAAAAGATACGTTAAAAA
AACACAGTCGGTGCGAAGTCGAAACAAGGTAGTTGATGGTGAACCAGTGGCTGAACAAAAAATGAGTCTT
GTTTTAAGTAGAGGTATTTCTATGGCTAGAGTACGTAAGGAAAAGGAAAGGTTAACCGCTGTCAAAAATA
AAAACTATTTACATACACCCCTGAACATTTGGAACAGATGGATATAATTTGGTAGTGGAACGTTTGAAAT
AAAAAATGGCAGCTGGAAGACGGAATCGTTATTAAGCGCCAGGTAGTCCTGGACACTGAATCCATGCGCG
TGCCATATTTCTAATAGAACGGTCCCAGGCTGAAATTTTATGATCCCAGGCTGGTTCAAAAAGTCAAAGA
TTAGCCAAAAACTGGCGAGAAGGGAAGTGTGTTTCTTAGAAAAACAAAGGGAAGTTTAGCCGGGAAGTTA
GCGTCTAAAAAATATGATATCATTATCGCACAAGCACTCAGCAAGTTAAGAGAATGTATTGACGTGTTAA
AAACTTTTTTTAGGGTACCGGGCAGATGTCATATACTATACCTCCTCATCAAAGTTAGCAGTGTCTTACG
TTTGAATCCAACAGACGCTTTCCGTTTTTTAACTACACTACGAAATGCCAAACTATTCAAACATTTATAC
TTTCTTATTAATGGAAGCGCTGGTACCTGGGTTTCCAATCCAGTGCTCCTCATTCGGCATAGAGACTCAG
CCTCAGTCCAACTTTGTACTGATTTTTATAAAAAGGGACTCCATAAGTTAAACTGTAGAGTCGAGATGGA
AACAACCGGAAAGGTTACTGCATGTCCTAAAAATTCTCTGAAGTTTTTGTAAAATTCTCTTCTGAATAGA
TTTCATAGAAAACCTAAAATCATCATGTATGATTGACATTTAACCACTAATTACGAATCATCCAAGAATT
GTTTACCATTCTCAGGTCCGGTCCGATTTTACAATCTTCCAGTTAGATAAATTAGATCACATGTCTTCTA
GTGCTTTGAGATTAGACTCAATTTTTACAAAAACTTAGTAGCAAATTGTTCATATTTAAGAATCTTTACT
AAAATTTCCTTTTTATATGCAACTACATTAAGATATTTCACAGTAGGTTTCTTATTTTCTCCATTCTTAT
TTACTGTGTTCCTACTATTTAATTATACCTTCAGAGAAGCTGGTACAACCTCTGCTTCTATGGTTTCATC
TATATGTTTAGGTGTCATTAGTACTGAGTTACTACTTTTTGTTAGTTTTTTCTGGGGTGCTTACACCAGT
ATCCTATCACCTAGCTATATAACTGATACAACATTAATTAGTCCTACAGAAGGACTAGTTAGTATATCAA
GTAGAGGACTTATTGTAACTATTACATTCTTACTATCTAGTGCTAGTGTTATTCTAGGTTATGGTGTTCT
AACCTCAGAGAAAGCTATCACTTTAAATATTCAAAGAGGTTTTCTGGCTCTAGTAATAATAGCCCTATGC
TTTACTAGCATCCAAGTTTGTGAATACTTAGGGTTAGCTATCTCTATTAATGATGGAGTTCTAGGTACTT
ACTTACTTTGGATTACAGGACTACACTTCTCACATGTACTAGTAGGTGCAATACTATTATTCTTCACATT
CTGGAGAGGTAGCTTACAATATAATACAGATACTCAAGTTCGAGTATATAATTCTTCTAGTATTATGGTA
TTACCTCAATTAGAGTCATATACTTTATTATACTGGCATTTTGTAGAAGCTATTTGGTTAGTAATTCACT
TTACTTTCTATACATTATAAAGGAGGGATCTCGTAAACATGCGAACTCACTTGAACTTTTGTTACAAAAA
AAATTTTACAAATAAAATTCCTTCAAATTGACTATGCTGACTTGAGTAACGGAAATACAATAGATTCAGC
TATCCATGGTGATAAGATTCGTAAATACCGGTCATTAAAAATAACTGTGTTGTAATAGAGCATAGGATAA
TGCAAAGTATCCCTGATTGGATTATGCAAAAAAAGTTTTTGGGAACAGCTTCCAAGCATACATTTGTTGA
TGTAGTAATAGAATTCAGATTTTATTGCCTGTCAAGTTCCTTTAATGTAGTTATCTCACAGCTTGATTTG
GTCCAGAAAAGCGATCTCATGTATGGTTAAAAAGTTTTTAAGACACCAGGCATGCAATACCAAAAATTTT
TTATGCATGGTAAGGTTTAGCGTGTACTTTCGAATGAAACTTTGTGCTCCACCGTTAGTCTCTTGCCTCC
AACATTCCTCTTACATAATACTGTACGGACTATTACAACCTCCAGGCAAAGAATTGTCCACGATTCATAT
AGACAACTAGTGGCTTCTCTCTCGATTTCCATATGGTGAGTTACAAAGATGATTCTCTCCACACTTAGTT
TTTGTTTTTAAGGGAAGTAAAGGTGCTCAGGGTCTTACCGTCGGGCCATAGGGTTCCTCATATTCAAGGA
TTTTTCTATTTTAAAAAGTCTTACATTAGAGACATTAGGAAAGTCGTTACACCATTCATGCAGGACGGAA
TTTACCCGACAAGGAATTTTGCTACCTTTGGACCGTCAAATTACAGCCGCCGTTTACCCTATTTTTTATC
ATGTTGAGTTATCTCTTTCAAGAATATCTATTTCATTTCTCTCCTCACGGGAACCTTTCCACGCTCTACC
AATATTCGCTTACATGTTTTATCTCGCGTGACGAGCGGTGTGTTTAAGGCAAGTAAAGATGCGCCCATAA
TTTTTGGCGTTTAGAGCATCCTCATATAGATAGGTTCTTTCTGAAACAATAACCTATGGTTATACTACCA
AAGCATCCATCTACAGCTGCGGAAACTGTTCTTTTGTCTATTTAAAAGAGAATTAAATAAAAAACCAGTA
CACCTAGCCAACACGATCCATTTGCCTGGGTTATTTTTTGTGCTACAAAAACGAGGCTTGATGGTTACTT
TGAAGGTCACAAGA

>E.necatrix_HQ702482
GACAAAGTCCCAGCAGTAGCGGTCATACTATTGAAGAGCCGAGTGTTATCCATCCATACCAGGCGTAAAA
AGCGTTCGTTCTGAAAAGAAACAGATGCCAGGCCAACTGAACTCGTTTATGTTTATTATGTCTCAAGTGA
GATCTCACCTACAATCATATCCATGTCCAACCAATATGAACTTCCTTTGGAATTTTGGTTTCTTATTAGG
AATTTCTTTTGTTGTCCAAATTGTAACAGGATTATTACTAGCATCTAGATATACTAGCGAAATGTCACAT
GCCTTTGCTAGTGTACAACATATTCTTCGAGAGGTGTCTTTCGGTTGGGAATTTAGATTCCTACATGCAA
CTGGAGCATCCTGCGTATTCTTCTGTCTATTCCTTCATATTCTTCGAGCTCTAGTAATGAGTAGCTATAC
CTATCTAAGTCTGACATGGATTACTGGACTTATTATCTACTTTATTTCTATCGCAACAGGATTCTTAGGT
TATGTACTACCATGGGGTCAAATGAGTTTCTGGGGTGCTACTGTAATTTGTAACCTACTCTCACCAATTC
CATACCTTGTAACTTGGTTACTAGGAGGTTTCTATGTGGATAATCCTACCTTAAAAAGATTCTTTGTATT
ACACTTTGTACTACCTTTTGTAGCTCTTGTACTTGTAGTTCTACATATTTTCTATCTACATCTAAACGGA
TCTAGTAACCCACTGGGTACAGAAACTGCTTTAAAAATACCATTCTATCCTCATATGTTAAGTACAGATG
GAAAAGGGTTTAACTACTTTATCTTATTCCTATTAGCTCAATCATTCTTCGGTCTAATTGAATTATCACA
TCCAGATAATAGTATTCCTGTAAATAGATTTGTAACACCACTACAAATTGTACCAGAGTGGTACTTCCTA
GCATATTATGCTATCTTAAAAGTTATTCCAAGTAAAACTGGAGGTCTATTACTTTTCGCGGGTAGCATTC
TATTATTATTACTTCTAAGTGAGGTTCGATCACTTACTAGTGTAATAAACTTACGACAACAATTCTCTTC
AAGAAATTGTGCAACATCTTGGAGTATTATTTATATTTACTCATTTATTGCTCTTATTATTGTTGGAGCT
CAATTACCTCAAGAAGTATTTATTTCATATGGTAGATTCTTTACCGCAATCTATCTTTTAAGTACATTTA
GTTTATTCAAGCTGTAATTAGTTCTTATCAAAAAATTTCAACAATTCTATATGAATTCTAATATTCTAAC
TGCCGCAAACCATAAAGAATTAGGTATTTACTATGTATGGTTTGCTTTCCTTTTCTCAATTGTAGGTACA
CTACTATCAGTCTTAATTAGACTTGAGTTAAGCTCTTCTGGTTTACGTGTTGTTGCATTAGAGAATCAAA
ATTTCTACAACCTAGCATTCACATTACATGGTGCTATTATGATTTTCTTTGTAGTTATGCCAGGTCTTTT
TGGTGGATATGGTAATTATTTCTTACCAATTTATCTAGGAGCTTCTGAGGTAGCTTTTCCTAGAGTAAAT
TGTGTATCATTACTACTAGTTCCAATATCATGGGTTATTGTAAGTACTTCACTAATTTCTGAATTTGGTT
CAGGTGTTGGTTGGACACTTTATCCTCCTTTAAGTACATCACTAATGTCATTATCCCCAACCTCAGTAGA
TTTAATTGTATTTGGTTTAGCTTTATCTGGTATTTCTAGCTTCTTATCATCTATTAATTTCTTAACTACA
ATTGCTGTATTAGGTGTTACTAATGGTTCAAAACCATGGTGTCTATTTACTTGGGCTATTGTATTCACAG
CTATTATGTTACTTGGAACACTTCCAATTCTTACAGGTGGATTACTAATGCTGGTACTAGACTTACATCT
AAATACTCAATTCTACGATGCCGCTTTTAATGGTGACCCAGTATTATATCAACATCTATTCTGGTTCTTC
GGACATCCAGAAGTATATATTATTATTTTACCTGCCTTTGGTGTTATTTCTCAAACATTATCTACCACAG
CAGGTAAATTAGTATTTGGAGGTCCTTCTATGATCCTTGCTATGGGATGTATTACTGTACTAGGATCATT
AGTATGGGCACATCATATGATGACAGTTGGTCTAGAGACAGATACTAGAGCATACTTCTCAGCTATTACC
ATGATGATTGCAATTCCAACAGGTACCAAAATTTTTAACTGGTTAAGTACTTATATGGGAAACCCATTTA
GTACAATATCACTAGATATTTGGTATGCTTTAAGCTTTATTTTCCTATTTACTCTAGGAGGTACCACTGG
AGTAGTATTAGGTAATACTGCTTTAGATGTTGCTCTACATGATACATACTATGTAATTGCCCACTTCCAT
TTCGTATTATCTCTTGGTGCGGTTATTGGATTAATCTGTGGATTCTTCTACTTCCAAGAGTCTATGTTCG
GTTATACAGCTAATGTCTTTACTCGAAATACATCAGATTCTCCATACCTAAGAGTATGGTCTATTGTATT
CCTATTCAGTATTTTATTAACATTCTTACCTATGCACTTACTAGGATTTAATGTTATGCCACGTAGAATA
CCTGATTATCCTGACTATGTAACTTATCTGAACACAATGTGTTCTATTGGTTCAATTAGTACTGTCTTTA
TCCTATATTCCCTAATCTTATAAAAAAAGAGTTGACCGTGAAATCCATACAAAGATAAAACGGGAGATAG
ATAAAACATGTTACTCTATCGATAAAAAAGGTACGCCGGGGATAACAGGTCGTAGAATTTCAGGAGCTCT
GATCCTTGAATTCTATTAACACCTCCATGTCGGCTCATCACACCCTTGTACTTGAAGAAGGTTCAATTAG
GAACGAGAGTTCACCGTGATATGTGATACGTGAGCTGGGTTAAGAACGTCTTGAGGCAGTTTGTTCCCTA
TCTGCCATTTTAAAAAATTAATTGGTTGTAGAACTTAATTACGAAGTATCATGTGAAGTTTCATGTTCGC
CTTATTATAAAAAAAAGGATCAAATCTTCCTTGAGCGACTCGTTAGGCAAATAAAAAATTGAGCTATAAC
GCTATCTTTTTTAGTAAAAAGTTAATGTCTTCGATTTTAACGGTTTGCTCCTGAAAAAAGAAATTTTGGT
TTCCCTACAGTTTCTGGTGACAGACCATTAAGAGATTTGGAATAATCCTCAATAAAAAAGATACGTTAAA
AAAACACAGTCGGTGCGAAGTCGAAACAAGGTAGTTGATGGTGAACCAGTGGTTGAACAAAAAATGAGTC
TTGTTTCAAATAGAGGTATTTCTATGGCTAGAGTACGTAAGGAAAAGGAAAGGTTAACCGCTGTCAAAAA
TAAAAACTACTTACATACACCCCTGAAAATTTGGAACAGATGGATATAATTTGGTAGTGGAACATTTGAA
ATAAAAAATGGCAGCTGGAAGACGGAATCGTTACTAAGCGCCAGGTAGTCCTGGACACTGAATCCATGCG
CGTGCCATATTTCAAATAGAACGGTCCCTGGCTGAATTTTATGATCCCAGGCTGGTTCAAAAAGTCAAAT
ATTAGCCAAAAACTGGCGAGAAGGGAAGTGTGTTTCTTAGAAAAACTAAGGGAAGTTTAGCCGGGAAGTT
AGCGTCTAAAAAATATGATATCATTATCGCACAAGCACTCAGCAAGTTAAGAGAATGTATTGACGTGTTA
AAAAATTTATTTTTTAGGGTGCCGGGCAGATGTCATAAACTATACCTCCTCATCAAAGTTAGCAGTGTCT
TACGTTTGAATCCAACAGACGCTTTCCGTTTTTTAACTACACTACGAAATGCCAAACTATTAAAAAATAA
TACTTTCTTATTAATGGAAGCGCTGGTACCTGGGTATCCAATCCAGTGCTCCTCATTCGGCATAGAGACT
CAGCCTCAGTCCAACTTTGTACTGGTTTTTAATAAAAAGGGACTCCATAAGTTAAACTGTAGAGTCGAGA
TGGAAACAACCGGAAAGGTTATTGCATGTCCTAAAAAATTTTAGACTCTTTAAAAGTTTTTTTGTAAAAT
TCTCTTCTGAATAGATTTCATAGAAAACCTAAAATCATCATGTATGATTGACATTTAACCGCTAATTACG
AATCATCCAAGAATTGTTTAACATTCTCAGGTCCGGTCCGATTTTACAATCTTCCAGTTTGATAAATTAG
ATCACATGTCTTCTAGTGCTTTGAGATTTGACTCAATTTTTATAAAAATTTAGTATCAAATTGCTCATAT
TTAAGAATTTTTACTAAAATTTCTTTCTTATATGCTACTACATTAAGATATTTCACTGTTGGTTTCTTAT
TTTCTCCATTCCTATTTACTGTATTCTTACTCTTCAATTTCACATTCAGAGAAGCTGGTACAACATCAGC
CTCTATGGTATCTTCAATATGCTTAGGTGTTATTAGTACTGAGTTACTATTATTCGTTAGTTTCTTCTGG
GGTGCATATTCCAGTATTCTATCACCTAGTTATATAACAGATACAACTCTTTTTAGTCCTACTGAAGGTC
TTGTAAGTATATCAAGTAGAGGTCTTATTGTAACTATTACATTCCTACTATCCACTGCTAGTGTTATTCT
GGGTTATGGTGCTCTAACTTCAGAAAAAGCTATAAACTTAAATATTCAAAAAGGTTTTCTTTCTTTAGTT
ATTATTGCTTTATGCTTTACTAGTATCCAAGTTTGCGAATACTTAGGGCTGGCAATCTCTATTAATGATG
GAGTTTTAGGTACCTATTTACTATGGATTACAGGTCTACACTTCTCACATGTACTAGTAGGTGCTATACT
ACTATTCTTCACATTCTGGAGAGGTAGTTTACAATATAATACAAATACCCAAATTCGAACATATAATTCT
TCTAGCATTATGGTATTACCTATGTTAGAGTCATACACTCTAGTATACTGGCATTTTGTAGAAGCTATCT
GGCTAGTAATTCACTTTACTTTCTATACTCTATAAGAATGGGATCTCGTAAACATGCGAACTCACTTGAA
CTATATAAAAACAAAATGTTACTTTTTTCTATAAAAATCCTTCATATTGACTATGCTGACTTGAGTAACG
GAAATCTACTAGATTCAGCTATCCATGGTGATAAGATTCGTAAATACCGGTCATTAAAAAACAAACTGTG
ATGTAATAGAGCATAGGATAATGCAAAGTATCCCTGACTGGATTATGCAAAAACTAATTTTTTGAGAACA
GCTTCCAAGCATACATTTGTTGATGTTATAGTAGAATTCATATTTTATTGCCTGTCAAGTTCCTTTAATG
TAGTTATCTCACAGCTTCTCTTGGTCCAGATAAGCGATCTCATGTATGGTTAAAAAGTTTTTATGACACC
AGGCATGCAATACCAAAAAGTTTTTAAAAATACGTTTTTTTGCATGGTAAGGTTTAGCGTTTACTTTCGA
ATGAAACTTTGTGCTCCACCGTTAGTCTCTTACCTCCAACATTCCTCTTACATACTACTGTACGGACCAT
TACAACCTCCAGGCAAAGAATTGTCCACGATTCATATAGACAACTAGTGGCTTCTCTCTCGATTTCCATA
TGGTGAGTTACAAAGATGATTCTCTCCACCCTTAGTTTTTGTTTAAAAGGGAAGTAAAGGTGCTCAGGGT
CTTACCGTCGGGCCATAGGGTTCCTCATATTCAAGGAGTTTTCTATTTTAAAAAGTCTTACATTAGAGAC
ATTAGGAAAGTCGTTACACCATTCATGCAGGACGGAATTTACCCGACAAGGAATTTTGCTACCTTTGGAC
CGTCAGATTACAGCCGCCGTTTACCCTAGTTTTTATATCATGTTGAGTTATCTCTTTCAAGAATATCTAT
TTCATTTCTATCCTCACGGGAACCTTTCCACGCTCTACCAATATTCGTTAGAATTTTTTTATCTCGCGTG
ACGAGCGGTGTGTTTAAGGCAAGTAAAGATGCGCCCATATTTTTTGGCGTTTAGAGCATCCTCGTAGAGA
TAGTTTCTTTCTGAAACAATAACCTATGGTTATACTACCAAAGCATCCATCTACAGCTGCGGAAACTGTA
ATTTTGTCTATTTAAAATAGAATTTTTTAAAAAACCAGTACACCTAGCCAACACGATCCATTTGCCTGGG
TTATTTTTGTGCTACAAAACAAGGACGTTGATGGTTACTTTGAAGGTCACAAGA

>E.maxima_HQ702481
GACAAAGTCCCAGCAGTAGCGGTAATACTATAGAAGAGCCGAGTGTTATCCATCCATACCAGGCGTAAAA
AGCGTTCGTTCTGAAAAGAAACAGGTGCCAGGCCAACTGAACTCGTTTATGTTTATTATGTCTCAAGTGA
GATCTCATATACAATCATACCCATGTCCAACAAACATGAACTTCCTTTGGAATTTTGGTTTCTTATTAGG
AATCTCTTTTGTAGTCCAAATTGTTACAGGTTTATTACTAGCTTCTAGATATACTAGTGATATGTCAAAC
GCCTTCTCTAGTGTACAACACATTATAAGGGAAGTGTCCTTTGGTTGGGAATTCAGATTCCTACACGCTA
CTGGGGCATCTTGTGTATTCTTATGCCTATTCCTACATATTCTAAGAGCTTTAGCTATGAGTAGTTATGT
ATACCTAAGTCTTACATGGACTACAGGATTAATCATATATTTTATCTCAATAGCCACAGGATTCTTAGGT
TATGTATTACCTTGGGGTCAAATGAGTTACTGGGGCGCTACTGTAATCTGTAATCTATTATCACCTATAC
CCTATCTTGTTTCATGGTTATTAGGAGGTTTCTATGTGGATAATCCTACGTTAAGAAGATTCTTTGTACT
ACATTTTATATTACCTTTCGTAGCACTTATATTTGTAGTATTACATATTTTCTACTTACATTTAAATGGA
TCTAGTAATCCGTTAGGTACAGAAACTGCATTAAAAATACCATTCTATCCTCACATGCTAAGTACTGATG
GTAAAGGTTTTAATTATTTAATACTATCCCTAGTAGCTCAATCATTCTTTGGTTTGATAGAATTATCTCA
CCCAGACAATTGTATACCGGTAAATAGATTCTTAACACCATTGCAAATTGTACCGGAATGGTATTTCCTA
GCATATTATGCTATACTAAAAGTTATACCAAGTAAAACCGGAGGACTATTGCTCCTTGTAGGTAGTATAC
TACTACTATTGCTTCTAGGTGAAGTACGATCACTTACTAGTGTAGTAAACTTACGCCAACAATTCTCTTC
AAGAAATTGTGCAACATCCTGGAGTATTATATACATATACTCCTTTATAGCTCTTCTTGTCGTTGGATCT
CAATTACCTCAAGAAGTATTCATTTCCTATGGTAGATTCTTTACGGCAATCTATCTTTTAAGTACATTTT
GTTTATTCAAGCTTTAAATAGTGTATATATATAAAAAATTCCAACAATTATATATAAATTCTAGTTTCCT
AACTGCTGCAAACCATAAAGAATTAGGTATTTACTATGTATGGTTTGCTTTTCTTTTCTCAATTGTAGGT
ACATTACTATCAGTTATAATTAGACTTGAACTAAGTACTTCTGGATTACGTATCGTTGCATTAGAGAATC
AAAATTTCTACAACTTAGCATTTACACTACATGGTGCGATTATGATTTTCTTTGTAGTTATGCCGGGTCT
CTATGGTGGATATGGTAACTATTTCTTACCAATTTATTTAGGAGCATCCGAAGTAGCTTTTCCTAGGGTT
AATTGCATATCACTGTTATTAGTACCGATTACATGGGTTATAATAAGTGCTTCATTAATATCCGAGTTTG
GTTCAGGTATTGGTTGGACACTATACCCACCACTAAGTACATCAATGATGTCTTTATCACCAACCTCTGT
GGATTTAATTGTATTTGGCCTAGCACTATCAGGTATTTCTAGTTTTCTATCCTCTGTTAATTTCCTAACT
ACAATAGCTGTTCTAGGTGTAACAAATGGTGCAAAACCGTGGTGTCTATTTACTTGGGCTATTGTTTTCA
CAGCCATTATGTTAATTGGTACATTACCAATACTTACTGGTGGTTTATTAATGTTAGTATTAGACTTACA
TCTAAATACCCAATTCTACGATGCTGCCTTTAATGGTGATCCAGTATTATACCAACACTTATTCTGGTTC
TTTGGTCATCCAGAAGTATATATAATTATTCTACCTGCTTTTGGTGTCATATCACAAACATTATCTACTA
GCGCAGGCAAATTAGTGTTCGGTGGTCCGTCAATGATACTAGCTATGGGATGTATAACTGTGTTAGGTTC
ATTAGTTTGGGCACATCATATGATGACCGTTGGCCTAGAAACAGATACACGAGCTTACTTCTCTGCTATA
ACGATGATGATTGCGATCCCTACAGGTACCAAAATATTCAATTGGTTAGGTACTTATATGGGTAATCCAT
TCAGTACAATATCATTGGATATCTGGTATGCTTTAAGTTTTATATTCTTATTTACTCTTGGGGGTACCAC
AGGAGTAGTGCTAGGTAATACTGCGGTAGATGTTGCTTTACATGATACTTATTATGTAATAGCTCATTTC
CATTTTGTTTTATCTCTTGGTGCTATCCTTGGATTGATCTGTGGATTCTTCTATTTCCAAGAATCAATGT
TTGGTTATACAGCTAATATATATACTAGAAATATTATAGATTCTCCATATATAAGAGTCTGGTCAATCGT
ATTCTTATTTAGTATTCTACTAACATTCTTACCAATGCACTTACTAGGATTTAATGTCATGCCACGTAGA
ATTCCTGATTACGCTGACTATATAACTTATCTGAACACAATGTGTTCTATTGGCTCTATTAGTACTGTAT
TTATATTATATTCCCTAATCTTTTAAAAAAAGGGTTGACCGTGAAATCCATACAAAGATATAACGGGAGA
TAGACAAAATATGTTACTCTATCGGTAAAAAGGTACGCCGGGGATAACAGGTTGTAGAATTCCAGGAGCT
CTTATCCTTGAATTCTATTAGCACTTCCATGTCGGCTCATCACACCCTTGTACTTGAAAAAGGTTCACAT
AGGAACGAGAGTTCACCGTGATATGTGATACGTGAGCTGGGTTAAGAACGTCTTGAGACAGTTTGTTCCC
TATCTACCATTTTAAAAAATATTGGTTGTTATTCTTACACACGAGATATCATGTGAAGTTTCATGTTCGC
CTTATAAAAAAAAGGATCAAATCTTCCTTGAACGACTCGCTAGGCAAATAAAAAATTTGAGCTATAACGC
TATCTTTTTTTCAAAAAATTTAATGCCTTCGATTTTAACGGTTTGCTCCTGAAAAAAGAAATTTTGGTTT
TTCATAAGTTCTTGGTTACAGACCTGAAAGAGATTTGGAAAAATCCTCAAAAAAAGATACGTTAAAACAA
CACAGTCGGTGCGAAGTCGAAACAAGGTAGTTGATGGTGAACCAGTGGCTGAACAAAAAATGAGTCTTGT
TTCAAGTATAGGTATTTCTTTTGCTAGAGTACGTAAGGAAAAGGAAAGGTTAACCGCTGTCAAAAAACTC
TTTACATACACCCCTGAACATTTGGAACAATTGGATATAATTTGGTAGTGGAACGTTTGAAATAAAATAT
GGCAGCTAGAAGACGGAATCGTTATTAAGCGCCAGGTAGTCCTGGGCACTGAATCCATGCGCGTGCCATA
TGTACTAGAACGGTCTCAGGCTGAATTTTATGATCCCAGGCTGGTTAACAGTAAAATATTAGCCAAAAAC
TGGCGAGAAGGGAAGTGTGTTTCTTAGAAAAACAAAGGGGAAGTTTTGCCGGGAAGTTAGCATCTAAAAA
ATATGATATCATTATCGCACAAGCACTCAGCAAGTTAAGAGAATGTATTGACGTGTTAAAAAACTTTTTT
GGGCACCGGGCAGATGTCATACACTATACCTCCTCATCAAAGTTAGCAGTGTCTTATGTTTGAATCCAAC
AGACGCTTTCCGGTTTTTAACTACACTACGAGATGCCAAACTATTCAACCATTAGTACTTTCTTATTAAT
GGAAGCGCTGGTACCTGGGTATCCAATCCAGTGCTCCTCATTCGGCATAGAGACTCAGCCTATGTCCAAC
TTTGTACTGATTTTTATAAAAATGGACTCCACAAGTTAAACTGTTGAGTCGAGATGGAAACAACCGGAAA
GGTTACTGCATGTCCTAAAAAACATTCTGCAATTTTTTGGTAAATTCTCTTCTTAATAGATTTCATAGAA
AACCTAAAATCATCATGTATGATTGACATTTAACCGCTAATTATGAATCTTCCAAGAATTGTTTACCATT
CTCAGGTCCGGTCTGATTTATAAATCTTCCAGTTAGATAAATTAGATCACATGTCTTCTAGTGCTTTGAG
ATTTGACTCAATTTTTATAAAAAGTTAGTATCAACTTGTTCATATTTAAGAATATTTACTAAGATTTCCT
TCTTATACGCAACTACTCTAAGATATTTCACTGTAGGATTCCTGTTTTCTCCCTTCTTAATCACTGTGTT
AGTACTATTTAATTATACTTTCAGAGAAGTCGGTACAACCTCTGCTTCTATGGTATCATCAATATGTCTA
GGTGTAATTAGTACAGAGTTACTGCTTTTTATTAGTTTCTTCTGGGGTGCTTATAGCAGTATATTATCAC
CAAGTTATATAGCTGATACAACTCTAATTAGTCCAGTTGAAGGGCTAGTTAGCATATCCAACAGGGGGCT
TATTGTAACTATTACATTTCTACTTTCCAGCGCTAGTGTTGTCCTAGGTTACGGTGTTTTAACCTCTGAG
AAAGCTATCGTTCTAAATATTCAGAAAGGTTTCCTAGCTTTAGTACTCATAGCGATATGTTTTACTAGTG
TTCAAATTTGTGAGTACTTAGGCCTAGCAATATATATTAATGATGGAGTTTTAGGTACTTACCTACTATG
GATCACAGGATTACACTTTACACATGTATTGATTGGCGCAATTCTACTTTTCTTTACATTCTGGAGAGGT
AGTTTACAATATAACCTGGATAATCAAATCAAAGTGTATACTTCTAGTAGTATGATTGTTTTACCGCAAT
TAGAGTCGTACACTATATTGTACTGGCATTTTGTAGAAGCAATCTGGTTAGTTATTCACTTTACCTTTTA
TACCATATAATATAGGGATCTCGTAAACATGCGAACTCACTTGAACTTTTTTTAAAAACCATAGTGTGAT
AATAATAAAATTCCTTCATATTGAATATGCTGACTTTAGTAACGGAAAATAGATTGTTTCAGCTATCCAT
GGTGATAAGATTCGTAAATACCGGTCATTAAAAATAGCTGTGCTGTAATAGAGCATAGGATAATGCAACA
TATCCCTGATTGGATTCTGCAAAAAAGAAGTTTTTGGGAACAGCTTCCAAGCATACATTTGTTGATGTAG
TAGTAGAATTCATATTTTATTGCCTGCCAAGTTCCTTTAATGTAGTTATCTCACAGCTTAATTTGGTCTT
AAGAAGTGATCTCATGTATGGTTAAAAAGTTTTTATGACACCAGGCATGCAATACCAAAAAGTTTTTATT
GCAAGGTAAGGTTTAGCGTGTACTCTCGAATGAAACTTTGTGCTCCACCGTAAGTCTCTTTCCTCCAACA
TTCCTCTTACATAATACTGTACGGACCATTACAACCTCCAGGCAAAGAACTGTCCACGATTCACAAAGAC
AACTAGTGGGTTCTCTATCGATTTCCATATGGTGAGTTACAAAGAGGATTCTCTCCACACGTAGGTTTTA
AAAGGGAAGTAAAGGTGCTCAGGGTCTTACCGTCGGGCCATAGTGTTCCTCATATTCAAGGATTTTTCTA
TTTAAAAAAGTCTTACATTAGAGACATTAAGAAAGTCGTTACACCATTCATGCAGGACGGAATTTACCCG
ACAAGGAATTTTGCTACCTTTGGACCGTCAGATTACAGCCGCCGTTTACCCTAGTTTTTATATCATGTTG
AGTTATCTCTTTCAAGAATTTCTATTTCATTTATATCCTCACGGGAATCTTTCCACGCTCTACCGTTATT
CGCTATAATGTTTTAACTCGCGTGACGAGCGGTGTGTTTAAGGCAAGTAAAGATGCGCCCATATTTTTTG
GCGTGTAGAGCATCTTCATATAGATAGGTTCTATCTGAAACAATAACCTCCGGTTATACTACCAAAGCAT
CCATCTACAGCTGCGGAAACTGTGATTTTGTCTATTTAAAATAGAATTATTTAAAACTCCAATACACCTA
GCCAACACGATCCAATTGCCAGGGTTATTTTTTGTGCTACAAAAAACAAGGCTTGATGGTTACTTTGAAA
GTCACAAGA

>E.brunetti_HQ702480.1
GACAAAGTCCCAGCAGTAGCGGTCATACTATTGAAGAGCCGAGTGTTATCCATCCATACCAGGCGTAAAA
AGCGTTCGTTCTGAAAAGAAACAGATGCCAGGCCAACTGAACTCGTTTATGTTTATTATGTCTCAAGTGA
GATCTCATCTACAATCATATCCATGTCCAACAAATATGAACTTCCTTTGGAATTTTGGTTTCTTATTAGG
AATTTCTTTTGTAGTTCAAATTGTTACAGGATTATTACTAGCATCTAGATATACTAGTGAAATGTCACAT
GCCTTCGCTAGTGTACAACATATTATTCGAGAGGTGTCTTTCGGTTGGGAATTTAGATTCCTACACGCTA
CTGGAGCATCATGTGTTTTCCTATGCCTATTCCTTCATATTATTAGATCTCTAGTTTTTAGTAGTTATAC
TTATCTAAGTCTAACATGGATTACAGGGTTAATTATTTATTTTATCTCTATAGCTACAGGATTCTTAGGG
TATGTATTACCTTGGGGTCAGATGAGCTTCTGGGGTGCTACTGTAATTTGTAATCTTTTATCACCAATTC
CATACCTTGTAACATGGTTACTAGGAGGTTTCTATGTAGATAATCCTACATTAAAAAGATTCTTTGTACT
ACATTTTGTACTACCTTTTGTAGCTCTTGTACTTGTAGTATTACACATTTTCTACTTACACTTAAATGGA
TCTAGTAATCCACTAGGTACAGAGACTGCATTAAAAATACCATTCTACCCTCATATGTTAAGTACCGATG
GTAAAGGATTTAATTATCTAATATTATTTCTATTATCTCAATCATTCTTTGGTCTAATTGAGTTATCTCA
CCCAGATAATAATATTCCTGTTAATAGATTTGTAACACCATTACAAATTGTACCAGAGTGGTATTTCCTA
GCATATTATGCTATCTTGAAAGTTATCCCAAGTAAAACTGGAGGTTTATTACTATTCGTAGGTAGTATTC
TGTTATTACTACTATTAAGTGAGGTTCGTTCACTTACTAGTATAGTAATCTTACGTCAACAATTCTCTTC
AAGAAATTGTGCAACATCTTGGAGCATTCTATATATCTATTCATTTATTGCTCTTATTATTGTTGGAGCT
CAATTACCTCAAGAAGTATTTATCTCCTATGGTAGATTCTTTACCATAATCTACCTTTTAAGTACATTTA
GTTTTTTCAAACTTTAATTAGTTTTTAATCTTAAAAAATTTCAACAATTCTATATTAATTATAGTTTACT
AACTGCTGCAAACCATAAGGAATTAGGTATTTACTATATATGGTTTGCCTTTATATTCTCAATCGTAGGT
ACATTACTATCAGTCTTAATTAGACTTGAACTAAGTTCCCCTGGATTACGTATTATTGCATTAGAAAATC
AAAATTTTTATAACTTAGCATTTACATTACATGGTGCAATTATGATCTTCTTTGTAGTTATGCCAGGTCT
TTATGGTGGTTATGGTAACTATTTCTTACCAATTTATCTTGGAGCATCTGAGGTAGCTTTTCCTAGAGTA
AATTGTGTTTCATTATTACTATTACCAATTGCATGGGTTCTAGTAAGTACTTCATTAATCTCTGAATTTG
GATCAGGTATTGGTTGGACACTACATCCTCCACTAAGTACATCTCTAATGTCCTTGTCTCCAACTTCTGT
AGATTTAATTGTGTTTGGCTTAGCTGTTTCTGGTATTTCTAGTTTTCTATCTTCTGTAAATTTCTTAACT
ACTATTGCTGTCCTAGGTGTAACAAATGGTGCAAAGCCATGGTGCTTATTTACTTGGGCTATTGTTTTCA
CAGCTATTATGCTAATTGGTACACTGCCGATTCTTACTGGTGGATTATTAATGTTAGTACTAGACTTACA
TCTAAATACTCAATTCTACGATGCTGCATTTAATGGTGATCCGGTATTATATCAACACCTATTCTGGTTC
TTTGGACATCCAGAAGTATACATTATTATTTTACCTGCTTTTGGTGTTATCTCTCAAACATTGTCTACTA
CTGCAGGTAAGTTAGTGTTTGGAGGTCCTTCCATGATATTAGCTATGGGATGTATTACTGTACTAGGTTC
CTTAGTTTGGGCACACCATATGATGACAGTAGGTCTTGAGACAGATACTAGAGCATACTTCTCTGCTGTA
ACAATGATGATTGCAATTCCTACAGGTACCAAAATTTTTAATTGGTTAAGTACTTACATGGGAAATCCAT
TTAGTACAATATCACTAGATATTTGGTATGCTCTAAGCTTTATCTTCCTATTTACTCTAGGTGGTACTAC
TGGAGTAGTTCTAGGTAATACCGCTGTAGATGTTGCTTTACACGACACTTATTATGTAATTGCCCACTTC
CATTTTGTTCTATCTCTTGGTGCAATTATTGGTTTAATATGTGGCTTCTTCTATTTTCAAGAGTCACTGT
TCGGTTATACAGCTAATGTATATACTAGACATACTTCAGATTCTCCATATCTAAAAGTATGGTCTATCGT
ATTCTTATTTAGCATTCTATTAACATTCTTACCAATGCACATACTAGGATTTAATGTTATGCCACGTAGA
ATTCCTGATTATTCTGACTATGTAACTTATTTGAACACAATGTGTTCTATTGGTTCTATTAGTACTGTAT
TTATACTATATTCCTTAATTTTCTAAAAAAAGAGTTGACCGTGAAATCCATACAAAGATAAAACGGGAGA
TATATAAAACATATTACTCTATCGGTAAAAAGGTACGCCGGGGATAACAGGTCATAGAATCTTAGGAGCT
CTGATCCTTGAATTCTACTAACACCTCCATGTCGGCTCATCACGCCCTTGTACTTGAAGAAGTTCAATCA
GGAACGAGAGTTCACCGTGATATGTGATACGTGAGCTGGGTTAAGAACGTCTTGAGGCAGTTTGTTCCCT
ATCTGCCATTTTAAAAATTGGTTTTTTTGTTAATCTCGAAATATCATGTGAAGTTTCATGTTCGCCTTAT
TTTAAAAAAAAGGATCAAATCTTCCTTGAGCGACTCGTTAGGCAAATAAAAAATTGAGCTATAACGCTAT
CTTTTTTTTAAAATTTAATGCCTTCGATATCAACGGTTTGCTCCTGAAAAAAGAAATTTTGGTTTTTCAA
AAGTTTGTGGTGACAGACCAGTAAGAGATTTGGAATAGTCCTCAAAAAAGAAGATACGTTAAAAATACAC
AGTCGGTGCGAAGTCGAAACAAGGTAGTTGATGGTGAACCAGTGGCTGAACAAAAATCGAGTCTTGTTTT
AATTCTAGGTATTTTTTTTTGAGTACGTAAGGAAAAGGAAAGGTTAACCGCTGTCAAAAATAAAAACTTT
ACACATACACTCCTGAAAATTTGGAACAGTTGGATATAATTTGGTAGTGGAACGTTTGAAATAAAAAATG
GCAGCTGGAAGACGGAATCGTTACTAAGCGCCAGGTAGTCCTGGACACTGAATCCATGTGCGTGCCATAT
TTATACTAGAACGGTACAATTTTATGATCCCAGGCTGGTTAAGAAAGTCAAATATTAGCCAAAAACTGGC
GAGAAGGGAAGTGTGTTTCTTAGAAAAACTAAGGGAAGTTTAGCCGGGAAGTTAGCGTCTAAAAGATATG
ATATCATTATCGCACAAGCACTCAGCAAGTTAAGAGAATGTATTGACGTGTTAAAAAACTGTTTTTTAGG
GTACCGGGCAGATGTCATATACTATACCTCCTCATCAAAGTTAGCAGTGTCTTACGTTTGAATCCAACAG
ACGCTTTCCGTTTTTTAACTACACTACGAAATGCCAAACTATTCAAACGCTATTACTTTCTTATTAATGG
AAGCGCTGGTACCTGGGTATCCAATCCAGTGCTCCTCATTCGGCATAGAGACTCAGCCTCAGTCCAACTT
TGTACTGATTTTTATAAAAAAGGACTATACAAGTTAAACTGTATAGTCGAGATGGAAACAACCGGAAAGG
TTACTGCATGTCCTAAAAAACATTATGAAGGTTTTTTGTACAATTCTCTTCTGAATAGATTTCATAGAAA
ACCTAAAATCATCATGTATGATTGACATTTAACCACTAATTACAAATCATCCAAGAATTGTTTAACATTC
TCAGGTCCGGTCCGATTTACAATCTTCCAGTTAGATAAATTAGATCACATGTCTTCTAGTGCTTTGAGAT
TTGACTCAAGTTTTTTATTAAAAAGTTAGTATCAAACTATTCATATCTAAGAATATTTACTAAAATTTCC
TTTATATATGCAACTACATTAAGATATTTTACCATAGGTTTCTTATTCTCTCCATTTATACTTACTGTAC
TATTCCTATTTAATTATACCTTCAGAGAAGTTGGTACAACCTCAGCTTCTATGGTTTCATCAATCTGTTT
AGGTGTTATTAGTACTGAGTTACTACTCTTTGTTAGTTTCTTCTGGGGTGCTTACACCTGTATCTTATCA
CCTAGTTATATAACTGATACAACTTTAATCAGTCCTACTGAAGGGCTAGTTAGTATCTCAAGTAGAGGAC
TTATTGTAACTATTACATTTTTACTAGCTAGTGCTAGTATTGTTCTAGGTTATGGTGTTATAACCTCAGA
AAAAGCTATCACTTTAAATATTCAAAGAGGTTTTATGGCTATAGTAAGTATTGCCCTGTGCTTTACTAGT
GTCCAAGTTTGTGAATACTTAGGTCTAACAATCTATATTAATGATGGAGTCTTAGGTACTTATTTACTAT
GGATTACAGGATTACACTTTTCACATGTATTGGTTGGTGCAATCTTATTATTCTTCACATTCTGGAGAGG
TAGCTTACAATATAATACAGATACTCAAGTTCGAGTATATACTTCAAATAGCATTCTTGTATTACCTCAA
CTAGAGTCATATACTATATTATATTGGCATTTCGTAGAAGCTATATGGTTAGTAATTCATTGTACTTTCT
ATACTTTATAAATTAGGGATCTCGTAAACATGCGAACTCACTTGAACTTTTTTTATAAAATTCCTTCAAA
TTGACTATGCTGACTTGAGTCACGGAATTGAACTAGATTCAGCTTTCCATGGTGAAAAGATTCGTAAATA
CCGGTCATTAAAAAATAACTGTGTTGTAATAGAGCATAGGATAATGCAATGTATCCCTGACTGGATTATG
CAAAAAACTTTTTTTGGGAACAGCTTCCAAGCATACATTTGTTGATGTAGTGATAGAATTCATATTTTAT
TGCCTGTCAAGTTCCTTTAATGTAGTTATCTCACAGCTTAATTTGGTCCAGAAAAGCGATCTCATGTATG
GTTATAAAGTTTTTAGACACCAGGCATGCAATACCAAAAAGTTTTTATGCATGGTAAGGTTTAGCGTGTA
CTTTCGAATGAAACTTTGTGCTCCACCGTTAGTCTCTTACCTCCAACATTCCTCTTACATAATACTGTAC
GGACCATTACAACCTCCAGGCAAAGAATTGTCCACGATTCATAAAGACAACTAGTGGCTTCTCTCTCGAT
TTCGAAATGGTGAGTTACAAAGATGATTCTCTCCACACTTAAGTTTTGTTTAATAGGGAAGCAAAGGTGC
TCAGGGTCTTACCGTCGGGCCATAGGGTTCCTCATATTCAAGGATTTTTCTATTTAAAAAAGTATTACAT
TAGAGACATTAGGAAAGTCGTTACACCATTCATGCAGGACGGAATTTACCCGACAAGGAATTTTGCTACC
TTTGGACCGTCAGATTACAGCCGCCGTTTACCCTATTTTTATATCATGTTGAGTTATCTCTTTCAAGAAT
ATCTATTTCATTTATATCCTCACGGGAACCTCTCCACGCTCTACCAATATTCGCTAAAATATTTTATCTC
GCGTGACGAGCGGTGTGTTTAAGGCAAGTAAAGATGCGCCCATAGTTTTTGGCGTTTAGAGCATCCTCAT
ACGGATAGGTTCTTTCTGAAACAATAACCGTAGGTTATACTACCTAAGCATCCATCTACAGCTGCGGAAA
CTGTCATTTTGTCTATTTTAAATAGAGTATTAAAAAACCAGTACACCTAGCCAACACGATCCATTTGTCT
GGGTTATTTTTTGTGCTACAAAAAACGAGGCTTGATAGTTACTATGAAGGTCACAAGA

>E.acervulina_HQ702479
GACAAAGTCCCAGCAGTAGCGGTCATACTATTGAAGAGCCGAGTGTTATCCATCCATACCAGGCGTAAAA
AGCGTTCGTTCTGAAAAGAAACAGATGCCAGGCCAACTGAACTCGTTTATGTTTATTATGTCTCAAGTGA
GATCTCATATACAATCATATCCATGTCCAACAAATGTGAACTTCCTTTGGAATTTTGGGTTCTTATTAGG
AATCTCTTTTGTAGTACAAATTGTTACAGGATTACTACTAGCATCTAGATATACTAGTGAAATGTCACAT
GCTTTTGCTAGTGTACAACATATTATCAGAGAGGTGTCTTTCGGTTGGGAATTTAGATTCCTACACGCTA
CTGGAGCATCATGTGTTTTCTTATGCTTATTCCTTCATATTCTTAGAGCTCTAGTTATTAGTAGTTATAC
ATACTTAAGTCTAACATGGATTACAGGATTAATTATTTATTTTATTTCTATTGCTACAGGATTCTTAGGT
TATGTATTACCATGGGGTCAAATGAGCTTCTGGGGTGCTACTGTAATTTGCAATCTATTATCACCAATCC
CATACCTTGTAACATGGTTACTAGGAGGTTTCTATGTAGACAGTCCTACATTAAAAAGATTCTTTGTACT
ACATTTTATATTACCTTTTGTAGCTCTTGTACTTGTAGTATTACATATTTTCTATTTACACCTAAATGGA
TCTAGTAATCCATTAGGTACAGAAACTGCATTAAAAATACCATTCTATCCTCATATGTTAAGCACCGATG
GTAAAGGATTTAATTATCTAATCTTATTCCTATTAGCCCAATCATTCTTTGGTCTAATTGAATTATCTCA
TCCAGATAATAGTATACCTGTAAATAGATTTGTAACACCATTACAAATTGTACCAGAGTGGTATTTCTTA
GCATATTATGCTATCTTAAAAGTTATTCCAAGTAAAACTGGAGGTCTATTACTTTTCGTAGGTAGTATTC
TATTATTACTACTTCTAAGTGAAGTTCGTTCACTTACTAGTGTAATAATCTTACGCCAACAATTCTCTTC
AAGAAATTGTGCAACATCTTGGAGTATTATATATATTTATTCTTATATTGCTCTTATTATTGTTGGAGCT
CAATTACCTCAAGAAGTATTTATTTCCTATGGTAGATTCTTTACCGCAATCTATCTTTTAAGTACATTTA
GCTTTTTCAAACTTTAAATAGTTCTTAATTTTAAAAAATTTCAACAATTATATATGAATTATAGTATCTT
AACTGCTGCAAACCATAAAGAATTAGGTATTTACTATGTATGGTTTGCTTTTCTTTTTTCAATTGTAGGT
ACATTACTTTCAGTATTAATTAGACTTGAACTAAGTTCCTCTGGATTACGTATTATTGCATTAGAAAATC
AAAATTTCTATAACCTAGCATTTACACTACATGGTGCTATTATGATTTTCTTTGTAGTTATGCCAGGTTT
ATATGGTGGATATGGTAACTATTTCTTACCAATATATCTAGGAGCATCAGAGGTAGCCTTTCCTAGAGTT
AATTGTGTATCACTGCTATTAGTACCAATTGCATGGGTTATAGTAAGCACTTCATTAATCTCTGAGTTTG
GGTCAGGTATTGGTTGGACATTATATCCTCCATTAAGTACATCCTTAATGTCATTATCTCCAACCTCAGT
AGATTTAATTGTATTTGGTTTAGCTCTATCAGGTATCTCTAGCTTTTTATCCTCTGTTAATTTCTTAACT
ACAATTGCTGTATTAGGTGTTACAAATGGTGCAAAACCATGGTGTTTATTTACTTGGGCTATTGTCTTTA
CAGCTATTATGCTAATTGTTACACTACCAATTCTTACTGGTGGCTTACTAATGTTAGTATTAGACTTACA
TCTAAATACTCAATTCTACGATGCTGCTTTTAACGGTGATCCTGTACTATATCAACATCTATTCTGGTTC
TTCGGACATCCAGAAGTCTACATTATTATTCTACCTGCTTTCGGTGTTATATCTCAAACATTATCTACTA
CTGCAGGTAAATTAGTATTCGGAGGTCCTTCAATGATCTTAGCTATGGGATGTATTACTGTACTAGGTTC
ATTAGTTTGGGCACATCATATGATGACTGTAGGTTTAGAGACAGATACTAGAGCATACTTCTCTGCTGTA
ACAATGATGATTGCAATTCCTACAGGTACCAAAATTTTCAATTGGTTAAGTACTTATATGGGAAATCCAT
TTAGTACAATTTCATTAGATATCTGGTATGCTCTAAGTTTTATTTTCCTATTTACTCTTGGTGGTACCAC
TGGAGTAGTTCTAGGTAATACTGCTGTAGATGTTGCTCTACACGACACTTACTATGTAATTGCCCACTTC
CACTTCGTATTATCTCTTGGTGCAGTTATTGGATTAATCTGTGGGTTCTTCTATTATCAAGATTCAATGT
TTGGTTACACAGCTAATGTATTTACTAGAAATACTTCAGATTCTCCATATCTAAGAGTATGGTCTATTGT
ATTCTTATTTAGTATTTTACTAACATTCTTACCAATGCACTTATTAGGATTTAATGTTATGCCACGTAGA
ATTCCTGATTATGCTGACTATGTAACTTATCTGAACACAATGTGTTCTATTGGTTCTATTAGTACTGTAT
TTATATTATATTCCTTAATTTTCTAAAAAAAGAGTTGACCGTGAAATCCATACAAAGATAAAACGGGAGA
TAGATAAAACATGTTACTCTATCGGTAAAAAGGTACGCCGGGGATAACAGGTCGTAGAATTTCAGGAGCT
CTGATCCTTGAATTCTATTAACACCTCCATGTCGGCTCATCACACCCTTGTACTTGAAGAAGGTTCAATT
AGGAACGAGAGTTCACCGTGATATGTGATACGTGAGCTGGGTTAAGAACGTCTTGAGGCAGTTTGTTCCC
TATCTGCCATTTTAAAAAATTAATTGGTTGTATAACTAAACCACGAAATATCATGTGAAGTTTCATGTTC
GCCTTATTTTAAAAAAAAGGATCAAATCTTCCTTGAGCGACTCGTTAGGCAAATAAAAAATTGAGCTATA
ACGCTATCTCTTTTATTTAAAAATTTAATGCCTTCGATTTTAACGGTTTGCTCCTGAAAAAAGAAATTTT
GGTTTCTCTATAGTTTGTGGTGACAGACCAGTAAGAGATTTGGAAAAGTCCTCAATAAAAAAGATACGTT
AAAAAAACACAGTCGGTGCGAAGTCGAAACAAGGTAGTTGATGGTGAACCAGTGGCTGAACAAAAAATGA
GTCTTGTTTTAAATAGAGGTATTTCTATGGCTAGAGTACGTAAGGAAAAGGAAAGGTTAACCGCTGTCAA
AAATAAAAACTCATTACATACACCCCTGAAAATTTGGAACAGATGGATATAATTTGGTAGTGGAACGTTT
GAAATAAAAAATGGCAGCTGGAAGACGGAATCGTTACTAAGCGCCAGGTAGTCCTGGACACTGAATCCAT
GCGCGTGCCATATATGCTAGAACGGTCCCAGGCTGAATTTTATGATCCCAGGCTGGTTCAAAAAGTCAAA
TATTAGCCAAAAACTGGCGAGAAGGGAAGTGTGTTTCTTAGAAAAACTAAGGGAAGTTTAGCCGGGAAGT
TAGCGTCTAAAAAATATGATATCATTATCGCACAAGCACTCAGCAAGTTAAGAGAATGTATTGACGTGTT
AAAAACTTTTTTTGTTAGGGTACCGGGCAGATGTCATAAACTATACCTCCTCATCAAAGTTAGCAGTGTC
TTACGTTTGAATCCAACAGACGCTTTCCGTTTTTTAACTACACTACGAAATGCCAAACTATTCAAACATT
AGTACTTTCTTATTAATGGAAGCGCTGGTACCTGGGTATCCAATCCAGTGCTCCTCATTCGGCATAGAGA
CTCAGCCTCAGTCCAACTTTGTACTGATTTTTATAAAAAGGGACTCCATAAGTTAAACTGTAGAGTCGAG
ATGGAAACAACCGGAAAGGTTACTGCATGTCCTAAAAAACTTATAAAGTTTTTTGTAAAATTCTCTTCTG
AATAGATTTCATAGAAAACCTAAAATCATCATGTATGATTGACATTTAACCACTAATTACGAATCATCCA
AGAATTGTTTACCATTCTCAGGTCCGGTCCGATTATATAATCTTCCAGTTAGATAAATTAGATCACATGT
CTTCTAGTGCTTTGAGATTTGACTCACTTTTTACAAAAGGTTAGTATCAAATTGCTCATATTTAAGAATA
TTTACTAAAATTTCCTTCTTATATGCAACCACTTTAAGATATTTCACTGTAGGGTTCTTATTCTCTCCAT
TCTTACTTACTGTTTTCCTACTATTTAACTATACCTTCAGAGAAGTTGGTACAACCTCAGCTTCTATGGT
TTCATCAATCTGTTTAGGTGTTATTAGTACTGAGTTACTACTTTTTGTTAGTTTCTTTTGGGGTGCCTAT
ACCAGTATCTTATCACCTAGTTATATAACTGACACAACCTTAATTAGCCCTACTGAAGGTCTAGTTAGTA
TCTCAAGCAGAGGACTTATTGTAACTATTACATTCTTACTTTCCAGTGCTAGTGTTATTCTAGGTTATGG
TGTTCTAACCTCAGAAAAAGCTATTACTCTAAATATTCAAAAAGGTTTTCTAGCTCTAGTAATAATTGCC
CTATGCTTCACTAGTGTCCAAGTTTGTGAGTATTTAGGTTTAGCAATCTCTATTAACGATGGAGTCTTAG
GTACTTACTTACTATGGATTACAGGACTACACTTTTCTCATGTACTAGTTGGTGCAATATTACTATTCTT
CACATTCTGGAAAGGTAGCTTACAATATAATCCAGATAGCCAAGTTCGAGTATATACTTCTTCTAGTATT
ATGGTATTACCTCAATTAGAATCATATACTTTACTATACTGGCATTTTGTAGAAGCTATTTGGTTAGTAA
TTCACTTTACTTTCTATACTCTATAGTTGAGGGATCTCGTAAACATGCGAACTCACTTGAACTTTAAAAA
ATTTGTAGAATAAAATTCCTTCATATTGACTATGCTGACTTGAGTAACGGAAATTGAATAGATTCAGCTA
TCCATGGTGATAAGATTCGTAAATACCGGTCATTAAAAACTAACTGTGTTGTAGTAGAGCATAGGATAAT
GCAAAATATCCCTGACTGGATTATGCAAAAAATAAGTTTTTGGGAACAGCTTCCAAGCATACATTTGTTG
ATGTAGTAGTAGAATTCAGATTTTATTGCCTGTCAAGTTCCTTTAATGTAGTTATCTCACAGCTTAATTT
GGTCCAGATAAGCGATCTCATGTATGGTTAAAAAGTTTTTAAGACACCAGGCATGCAATACCAAAAAATT
TTTTATGCATGGTAAGGTTTAGCGTGTACTTTCGAATGAAACTTTGTGCTCCACCGTTAGTCTCTTACCT
CCAACATTCCTCTTACATACTACTGTACGGACTATTACAACCTCCAGGCAAAGAATTGTCCACGATTCAT
ATAGACAACTAGTGGCTTCTCTCTCGATTTCCAAATGGTGAGTTACAAAGATGATTCTCTCCACACTTAG
GTTTTGTTTATAAGGGAAGTAAAGGTGCTCAGGGTCTTACCGTCGGGCCATAGGGTTCCTCATATTCAAG
GATTTTTCTATTTCAAAAAGTCTTACATTAGAGACATTAGGAAAGTCGTTACACCATTCATGCAGGACGG
AATTTACCCGACAAGGAATTTTGCTACCTTTGGACCGTCAGATTACAGCCGCCGTTTACCCTATTTTTTA
TATCATGTTGAGTTATCTCTTTCAAGAACATCTATTTCATTTCTATCCTCACGGGAACCTTTCCACGCTC
TACCAATATTCGCTACAATGTTTTATCTCGCGTGACGAGCGGTGTGTTTAAGGCAAGTAAAGATGCGCCC
ATAGTTTTTGGCGTTTAGAGCATCCTCATATAGATAGGTTCTTTCTGAAACAATAACCTATGGTTATACT
ACCAAAGCATCCATCTACAGCTGCGGAAACTGTTATTTTGTCTATTTAAAATAGAATATTACAAAAAACC
AGTACACCTAGCCAACACGATCCATTTGCCTGGGTTATTTTTTGTGCTACAAAAAATGAGGCTTGATGGT
TACGTAGAAGGTTACAAGA

>E.meleagrimitis_KJ608414
TACAAAGTCCCAGCAGAAGCGGTCAAACTATTGAAGAGCCGAGTGTTATCCATC
CATACCAGGCGTAAAAAGCGTTCGTTCTGAAAAGAAACAGATGCCAGGCCAACTGAACTCGTTTATGTTC
ATTATGTCTCAAGTGAGATCTCATTTACAATCATACCCATGTCCAACGAATATGAACTTCCTTTGGAATT
TTGGTTTCTTATTAGGGATTTCTTTTGTAATCCAAATTATTACAGGATTATTACTAGCCTCTAGATATAC
TAGTGATATATCACATGCCTTTGCTAGTGTACAACATATTCTTCGAGAGGTATCCTTCGGTTGGGAATTT
AGATTCCTACATGCTACAGGAGCATCCTGCGTATTCCTATGCCTTTTCATACACATTCTCCGAGCTTTAG
TCATGAGTAGTTATACATATCTAAGCCTTACCTGGATTACAGGACTATTGATTTACTTTATCTCCATTGC
AACTGGATTCCTGGGATATGTACTCCCATGGGGTCAGATGAGCTTCTGGGGAGCTACTGTAATCTGTAAC
CTATTATCTCCAATTCCATATCTTGTGACATGGTTACTAGGTGGTTTCTATGTAGATAATCCTACACTAA
AAAGATTCTTTGTACTACACTTTATACTACCTTTTATGGCTTTAGTACTCGTAGTATTACACATATTCTA
CCTACATCTAAACGGATCTAGTAACCCACTAGGTACAGAAACTGCATTAAAGATACCTTTCTATCCTCAT
ATGTTAAGTACAGACGGAAAAGGGTTTAACTACTTAATCTTATTCCTACTAGCACAGTCATTCTTTGGTT
TAATCGAGCTTTCACACCCAGATAACAGTATACCAGTTAACAGATTCCTAACCCCACTACAAATTGTCCC
TGAATGGTATTTCCTAGCATATTATGCTATTTTAAAAGTTATCCCAAGTAAGACTGGAGGACTCTTACTA
TTTGCTGGTAGTATTCTACTATTACTACTTTTAAGTGAGGTTCGATCACTTACTAGTATAGTAATCTTGC
GACAACAATTCTCCTCAAGAAATTGTGCAACATCTTGGAGCATTATCTATGTATACTCATTTATTGCTCT
TATTATCGTTGGAGCTCAACTACCTCAAGAAGTATTTATTTCATATGGTAGATTCTTTACCACAATCTAT
CTTTTAAGTACATTCTGCCTATTTAAACTCTAACTAGGAAATCCAAAAAATTTCAACAATTCTATATGAA
TCCTAGTATTCTAACTGCCGCAAACCATAAAGAATTAGGTATTTACTATATATGGTTTGCATTCCTTTTC
TCAATTGTAGGTACTTTACTATCTTTAATAATTAGACTTGAGCTAAGTTCCTCTGGATTACGTGTTGTTG
CATTAGAGAACCAAAATTTCTATAACTTAGCTTTCACACTACATGGTGCTATTATGATTTTCTTTGTAGT
TATGCCAGGACTATATGGTGGATTCGGTAACTATTTCTTACCAATCTATTTAGGAGCCTCTGAGGTAGCG
TTCCCTAGAGTTAACTGTGTATCACTTCTTCTAGTACCAATCTCATGGGTTATTGTAAGCACTTCACTAA
TTTCAGAGTTTGGATCTGGTGTAGGTTGGACACTATATCCACCTCTAAGCACATCCTTAATGTCATTATC
TCCAACATCAGTAGATCTGATAGTCTTCGGTTTAGCACTATCAGGTATCTCAAGTTTCCTATCCTCAGTT
AATTTCCTAACTACAATAGCTGTTTTAGGTGTTACAAATGGTTCAAAACCATGGTGTCTATTTACATGGG
CTATTGTATTTACAGCTATTATGTTACTTCTAACTCTTCCAATTCTTACTGGAGGATTACTAATGTTGGT
ATTAGATCTACATCTTAATACTCAATTCTATGATGCCGCATTCAATGGTGATCCAGTACTATACCAACAC
CTATTCTGGTTCTTTGGGCATCCAGAAGTATATATTATTATCCTACCTGCCTTTGGAGTAATCTCACAAA
CATTGTCAACTACTGCAGGTAGAATAGTTTTTGGAGGACCATCTATGATCCTAGCTATGGGATGTATTAC
TGTACTTGGATCCTTAGTATGGGCACATCATATGATGACAGTTGGTTTAGAAACAGATACTAGAGCATAT
TTCTCAGCTATTACTATGATGATCGCAATTCCTACAGGTACTAAGATTTTTAACTGGTTAAGTACTTACA
TGGGTAACCCATTTAGTACAATCTCCTTAGATATCTGGTACGCTTTAAGCTTTATTTTCCTATTTACTTT
AGGTGGTACTACTGGTGTAGTTCTAGGTAATACTGCTGTAGATGTTGCTCTACACGATACCTACTATGTA
ATTGCTCACTTCCATTTTGTACTCTCCCTAGGAGCAGTGATTGGATTATTGTGTGGGTTCTTCTACTTCC
AAGAGTCCATCTTTGGTTATACAGCTAATGTATTTACTAGAAATATCTCAGACTCACCATATCTAAAAGT
ATGGTCTATTGTATTCTTATTCAGTATTCTCTTAACATTCCTTCCAATGCATCTACTAGGGTTTAATGTT
ATGCCACGAAGAATCCCTGATTATCCTGATTATGTAACTTATTTGAACACAATGTGTTCTATCGGATCTA
TTAGTACTGTGTTTATTCTATATTCCCTAATATTCTAAAATAAGAGTTGACCGTGAAATCCATACAAAGA
TAAAACGGGAGATAAATAAAACATGTTACTCTATCGGTAAAAAGGTACGCCGGGGATAACAGGTCGTAGA
ATTTCAGGAGCTCTGATCCTTGAATTCTATTAACACCTCCATGTCGGCTCATCACACCCTTGTACTTGAA
GAAGGATCAATTAGGAACGAGAGTTCACCGTGATATGTGATACGTGAGCTGGGTTAAGAACGTCTTGAGA
CAGTTTGTTCCCTATCTGCCATTTTAAAAACTAATTGGTTGTAGTTTATAAGAACGAAGTATCATGTGCA
GGTTCAGGTTCGCCTTATTAAAAAAAAGGATCAAATCTTCCTAGAGCGACTCGTTAGGCAAATAAAAAAT
TGAGCTATAACGCTATCTTTTTTAAAACTTCAATGTCTTCGATTTTAACGGTTTGCTCCTGAAAAAAGAA
ATTTTGGTTTCACAAAGGTTTCTGGTGACAGACCAGTAAGAGATTTGGAAAAGTCCTCAATAAAAAAGAT
ACGTTAAAAAAACACAGTCGGTGCGAAGTCGAAACAAGGTAGTTGATGGTGAACCAGTGGCTGAACAAAA
AACGAGTCTTGTTTTAAATATAGGTATTTCTATTGCTAGAGTACGTAAGGAAAAGGAAAGGTTAACCGCT
GTCAAAAATAAAAACTACTTACATACACTCCTGAACATTTGGAACAGATGGATATAATTTGGTAGTGGAA
CATTTGAAATAAAACATGGCAGCTGGAAGACGGAATCGTTATTAAGCGCCAGGTAGTCCTGGACACTGAA
TCCATGCGCGTGCCATAGTTCAAATAGAACGGTCCCTGGCTGAATTTTATGATCCCAGGCTGGTTCAAAA
AGTCAAATATTAGCCAAAAACTGGCGAGAAGGGAAGTGTGTTTCTTAGAAAAACCAAGGGAAGTTTAGCC
GGGAAGTTAGCGTCTAAAAAATATGATATAATTATCGCACAAGCACTCAGCGAGTTAAGAGAATTTATTG
ACGTGTTAAAAAATTTTTTGGGCACCGGGCAGATGTCATAAACTATACCTCCTCATCAAAGTTAGCAGTG
TCTTACGTTTGAATCCAACAGACGCTTTCCGGTTTTTAACTACACTACGAAATGCCAAACTATTCAAATA
TTATTACTTTCTTATTAATGGAAGCGCTGGTACCTGGGTATCCAATCCAGTGCTCCTCACTCGGCATAGA
GACTCAGCCTCTGTCCAACTTTGTACTGGATTTTAACAAAAAGGGACTCCACAAGTTAAACTGTAGAGTC
GAGATGGAAACAACCGGAAAGGTTACTGCATGTCCTAAAAAATTCTATCCTACTCGAAATTTTTGTAAAA
TTCTCTTCTGAATAGATTTCATAGAAAACCTAAAATCATCATGTTTGATTGACATTTAACCGCTAATTAC
GAATCTTCCAAGAATTGTTTAACATTCTCAGGTCCGGTCCGATTTTGCAATCTTCCAGTTAGATAAATTA
GATCACATGTCTTCTAGTGCTTTGAGATTTGACTCAATTTTTAAAAAATTAGTATCAAATTGTTCATATT
TAAGAATATTTACTAGAATCTCCTTCTTATACGCTACAACACTAAGATATTTCACTGTAGGTTTCCTATT
TTCACCATTTCTATTTACTGTGTTCTTACTCTTTAAATTCACATTCAGAGAGGTTGGTACAACTTCAGCT
TCTATGGTATCTTCAATATGCTTAGGCGTCATTAGTACTGAGTTACTACTTTTTGTTAGCTTCTTCTGGG
GTGCATACGCTGCTATATTATCACCTAGTTATGTAACTGATACAACATTAATTAGTCCAACCGAAGGACT
TGTTAGTATATCTAGCAGATCTCTTATAGTAACTATTACATTCCTACTAGCTAGTGCTAGTGTAATTCTA
GGATATGGAACAGTGGCTGCAGAAAAAGCTATAAACCTTAATATTCAGCGAGGTTTTCTTAGTCTAGTAA
TTATTGCTCTGTGCTTTACTAGTATTCAGGTATGTGAGTACTTAGGTTTAGCAATATATATTAATGATGG
TTCCTTAGGTACATACTTACTATGGATTACAGGGTTACACTTCACACACGTACTAGTTGGTGCAATACTA
TTATTCTTCACTTTCTGGAGAGGTTGTTTACAATATAACACAACTACTCAAACACGAACCTACAACTCTT
CAAGTATTGTGGTACTACCGATGCTTGAATCATATACTCTAGTATACTGGCATTTTGTAGAGACTATTTG
GTTAGCTATCCACTTTACATTCTATTCACTATAATACTGAGATCTCGTAAACATGCGAACTCACTTGAAC
TTTATAACAAAAATCCTTCATATTGACTATGCTGACTTGAGTAACGGAAATCAGATAGATTCAGCTAACC
ATGGTGAGAAGATTCGTAAATACCGGTCATTTAAAATATAACCGTGATGTAATAGAGCATAGGATAATGC
AAAGTATCCCTGACTGGATTATGCAAAAACTAATATTTTATGAGAACAGCTTCCAAGCATACATTTGTTG
ATATAGTAGTAGAATTCATATTTTATTGCCTGTCAAGTTCCTTTAATGTAGTTATCTCACAGCTTCTCTT
GGTCCAGATAAGCGATCTCATGTATGGTTAAAAAGTTTTTAAGACACCAGGCATGCAATACCAAAAATTT
TTTAACTTTTTTTGCATGGTAAGGTTTAGCGTGTACTTTCGAATGAAACTTTGTGCTCCACCGTTAGTCT
CTTACCTCCAACATTCCTCTTACATAGAACTGTACGGACCGTTACAACCTCCAGGCAAAGAATTGTCCAC
GATTCATATAGACAACTAGTGGCTTCTCTCTCGATTTCCATATGGTGAGTTACAAAGATGATTCTCTCCA
CACTTAGGTTTTGTTTTTAAGGGAAGTAAAGGTGCTCAGGGTCTTACCGTCGGGCCATAGCGTTCCTCAT
ATTCAAGGAGATTTCTATTTCAAAAAGTCTTACATTAGAGACATTAGGAAAGTCGTAACACCATTCATGC
AGGACGGAATTTACCCGACAAGGAATTTTGCTACCTTTGGACCGTCAGAATACAGCCGCCGTTTACCCAA
GTTTTTATATCATGTTTAGGTATCTCTTTCAAGAATATCTATTTCATTTCTATCCTCACGGGAACCATTC
CACGCTCTACCAATATTCGCTATGATGTTTTTTCTCGCGTGACGAGCGGTGTGTTTAAGGCAAGTAAAGA
TGCGCCCATAGTTTTTGGCGTTTAGAGCATTTTCATAGAGATAGCTTCTTTCTGAAACAATAACCAAGGG
TTATACTACCAAAGCATCCATCTACAGCTGCGGAAACTGTACTTTTGTCTATTTTAAATAGATATAAAAA
ACCAGTACACCTAGCCAACACGATCCAATTGCCTGGGTTACATTTTGTGCTACAAAAAACAGGCTTGATG
GTTACTATGAAGGTCACAAGA
 
>P.falciparum_NF54_AJ276844
AAGCTTTTGGTATCTCGTAATGTAGAACAATATTGAGTTGACCGTCAAATCCTTTTCATTAAAAGAGTGG
ATTAAATGCCCAGCCAACACCATCCAATTTGATTGGGAATTATCTGTGTTACAAATTTTTGATCCCAGGC
TGGTAAAAAATGTAAACTTTTAGCCCATAAGAATAGAAACAGATGCCAGGCCAATAACTCAAACAGAGCT
ATGACGCTATCAATTTTTAGCAAGACGGATAAATTTTTCATAGAACTTAACGTATCATCATCCATGCAAA
GATAAAACGGTAGATAGGGAACAAACTGCCTCAAGACGTTCTTAACCCAGCTCACGCATCGCTTCTAACG
GTGAACTCTCATTCCAATGGAACCTTGTTCAAGTTCAAATAGATTGGTAAGGTATAGTGTTTACTATCAA
ATGAAACAATGTGTTCCACCGCTAGTGTTTGCTTCTAACATTCCACTTGCTTATAACTGTATGGACGTAA
CCTCCAGGCAAAGAAAATGACCGGTCAAAACGGAATCAATTAACTATGGATAGCTGATACTATCAATTTA
TCATTACTCAAGTCAGCATAGTATATATGAAGGTTTCTATGGAAACACACTTCCCTTCTCGCCATTTGAT
AGCGGTTAACCTTTCCTTTTCCTTACGTACTCTAGCTATGAACACAATTGTCTATTCGTACAATTATTCA
TATATATATTTGAAACAGGACATACATGTTCATTTATTCTGAATAGAATAAGAACTCTATAAATAACCAG
ACTATTTCAACAAAATGCCAATATAAAATTGTAATTTGATCAGTGTGAGGTATAACAATATATGATATAC
CGAAAGAATTTATAAACCATTCGGTAGAAGTATCATATATTTCTATTATTCTTATAAAGTATATTATTAA
TAATAATAAACCTATTACTACATGAGAAAAATGTAATCCTGTAACACAATAAAATAATGTAGTATATACA
GTATCATTTATATGATATGATAAATGTAAATACTCTGTAGTTTGTAGAGATGCAAAACATTCTCCTAATA
AGTATATTATACAAATAATACTAGAGATTTCAAAACTCATTCCTTTTTCTATAAATACTTGTAAACATGC
AGTCATACATGATGCACTAGCTAATATAAATGTAATTGTTAAGATTAACATTCTTGATGAAGTAATGATA
ATACCTTCATTACTTAATGGATATGGTGATAAACTAAAATGTAATATACCCCAAAAATATGTAAAGAATA
ATAAAGCTTCTGATATTATGATAGATAACATACCAGAAGTTAAAGATGAAAATACAGAATAAAAACTTTC
TCGAATAGAATATACAAATATTAATAGGATTATAGGGTTAAATGTAAATAATATCCCTACAGAAAAGTAT
TTTAAAGATGTACCATATAATGATGTTAATGCAGGATATGAAACTAGATGTGCTTTTATATTTGATAAAT
TACTAAATAAAATAAATTTATAAGAACGGTGAGATAATGTGCCGTAAACATATAACGGTAAGAAGGTTCG
CCGGGGATAACAGGTTATAGTATATATAGAGCTCTAATCTTTATATACTATTGGCACCTCCATGTCGTCT
CATCGCAGCCTTGCAATAAATAATATCTAGCGTGTATTGTTGCCTTGTACACACCGCTCGTCACGCAATA
TCAATATACTGGGTATAGAACTCCAGGCGTTAACCTGTAGAGTTGAGATGGAAACAGCCGGAAAGGTAAT
TTTACGCCCTTAACGTAAAGATCATTTATGAAATAGATTAGCATGGGACTAAAAAATGTTATGTTGTTGG
TTTAAGCCCTATTACCATACAAGAGATCGCGTACTTTGGACCGAATAAAGCTGTGAGGAAACTACATTAA
AGGAACTCGACTGGCCTACACTATAAGAACGAACGCTTTTAACGCCTGACATGGATGGATAATACTCGAC
TCTTCCAAAGTATAACCGCTGTCGCTGGGACTGTATGGATCAAATATTTCTCATTTATATCCGAGCCTCA
TGTTATTTTTATTGTTTTAAATAGATATTCACTTATTACAAATTGTAACCATAAAACTTTAGGATTATAC
TATTTATGGTTTTCATTTTTATTTGGTAGTTATGGATTTTTATTATCAGTAATACTACGTACTGAATTAT
ATTCTTCATCTTTAAGAATAATTGCACAAGAAAATGTAAATCTATATAATATGATATTTACAATTCACGG
AATAATTATGATTTTTTTCAATATAATGCCAGGATTATTCGGAGGATTTGGTAATTACTTTCTACCTATT
TTATGTGGATCTCCAGAATTAGCATATCCTAGAATTAATAGTATATCTTTACTGTTACAACCAATTGCTT
TTGTTTTAGTTATATTATCTACTGCAGCAGAATTTGGTGGTGGAACTGGATGGACTTTATATCCACCATT
AAGTACATCTTTAATGTCATTATCTCCTGTAGCTGTAGATGTAATAATTTTTGGTTTATTAGTATCTGGA
GTCGCTAGTATTATGTCTTCATTAAATTTTATTACTACAGTAATGCATTTAAGAGCAAAAGGATTAACAC
TTGGTATATTAAGTGTTTCTACATGGTCATTGATCATTACATCAGGAATGTTATTGCTAACACTACCGGT
TTTAACTGGAGGAGTATTAATGTTATTATCAGACTTACATTTTAATACTTTATTTTTTGACCCAACATTT
GCAGGAGATCCAATATTATATCAACATTTATTCTGGTTTTTTGGACATCCTGAAGTATACATTTTAATAT
TACCTGCTTTTGGAGTAATTAGTCATGTAATTTCTACTAATTATTGCAGAAATCTATTTGGTAATCAATC
TATGATACTTGCTATGGGATGTATAGCTGTTTTAGGAAGCTTAGTATGGGTACATCATATGTACACTACT
GGTTTAGAAGTTGATACTAGAGCTTATTTTACTTCGACTACCATTTTAATATCAATACCTACCGGTACAA
AAGTATTTAACTGGATATGTACATATATGAGTAGTAATTTTGGTATGATACACAGCTCTTCATTATTGTC
ATTATTATTTATATGTACATTTACATTTGGAGGTACTACTGGAGTTATATTAGGTAATGCTGCCATTGAT
GTAGCATTACATGACACATATTATGTTATTGCTCATTTCCATTTTGTACTATCAATTGGTGCAATTATTG
GATTATTTACAACTGTAAGTGCATTTCAAGATAATTTCTTTGGTAAAAACTTACGTGAAAATTCTATTGT
AATACTATGGTCAATGTTATTTTTTGTAGGTGTAATATTAACATTTTTACCTATGCATTTTTTAGGATTT
AATGTAATGCCTAGACGTATTCCTGATTATCCAGACGCTTTAAATGGATGGAATATGATTTGTTCTATTG
GGTCAACAATGACTTTATTTGGTTTACTAATTTTTAAATAATATTACTATTTATTGTTTTTATGAACTTT
TACTCTATTAATTTAGTTAAAGCACACTTAATAAATTACCCATGTCCATTGAACATAAACTTTTTATGGA
ATTACGGATTCCTTTTAGGAATAATATTTTTTATTCAAATTATAACAGGTGTATTTTTAGCAAGTCGATA
TACACCAGATGTTTCATATGCATATTATAGTATACAACACATTTTAAGAGAATTATGGAGTGGATGGTGT
TTTAGATACATGCACGCAACAGGTGCTTCTCTTGTATTTTTATTAACATATCTTCATATTTTAAGAGGAT
TAAATTACTCATATATGTATTTACCATTATCATGGATATCTGGATTGATTTTATTTATGATATTTATTGT
AACTGCTTTCGTTGGTTATGTCTTACCATGGGGTCAAATGAGTTATTGGGGTGCAACTGTAATTACTAAC
TTGTTATCCTCTATTCCAGTAGCAGTAATTTGGATATGTGGAGGATATACTGTGAGTGATCCTACAATAA
AACGATTTTTTGTACTACATTTTATCTTACCATTTATTGGATTATGTATTGTATTTATACATATATTTTT
CTTACATTTACATGGTAGCACAAATCCTTTAGGGTATGATACAGCATTAAAAATACCCTTTTATCCAAAT
CTATTAAGTCTTGATGTTAAAGGATTTAATAATGTTATAATTTTATTTCTAATACAAAGTTTATTTGGAA
TTATACCTTTATCACATCCTGATAATGCTATCGTAGTAAATACATATGTTACTCCATCTCAAATTGTACC
TGAATGGTACTTTCTACCATTTTATGCAATGTTAAAAACTGTTCCAAGTAAACCAGCTGGTTTAGTAATT
GTATTATTATCATTACAATTATTATTCTTATTAGCAGAACAAAGAAGTTTAACAACTATAATTCAATTTA
AAATGATTTTTGGTGCTAGAGATTATTCTGTTCCTATTATATGGTTTATGTGTGCATTCTATGCTTTATT
ATGGATTGGATGTCAATTACCACAAGATATATTCATTTTATATGGTCGATTATTTATTGTATTATTTTTC
TGTAGTGGTTTATTTGTACTTGTTCATTATAGACGAACACATTATGATTACAGCTCCCAAGCAAACATAT
AATATTACAAGATTGTGATAAGATGACATTTCTGAGTATTGAGCGGAACAAATCAGACCGTAAGGTTATA
ATTATGTACTATGATTGGAAAATATAACTATAGTTACCATAGCTGTAGATGGATGCTTCGATATATAGTA
TATTACAGTATCAATCGGATTTACATGCTCAGCCGCCAAAAACTATAACGATATTATTACCGTACAAGCC
GTTAGCAAGACATGATAGGGAGTTGGCAAGTTAAAGAAGTTCTGGTTTATAATAGATACGTTATTAATGT
TAGGATGTATGGGATATTTGTAGTACACCTTGATTGGTTTTACTATTTATATTTATCGATAAATGTTCGG
TATTGCATGCCTGGTGTTTTTAATATAGACGCTGACTTCCTGGCTAAACTTCCCAATGATATATCTTCCA
AATAGATTTCGCAGAAAACCGTCTATATTCATGTTTGATTGACCTTTAACCACTAATTACGAATCTTCCA
AGAATATTTTAAGAGTCCAAGGTTCGGTCTATTATTTTCCTGTTCTGTAATTAGATCACATGTTTTATAG
TTCATGGAGACATGGCTATAACCACTATTCATAGAGACAACTAATGGAATCTCTCTCGATTTCCAGATGT
TGAGTTACTAAGAGGATTCTCTCCACACTTCAATTCGTACTTCCACTACCAGAATATACTCTCCTGTTCT
AAAATTCTAGGATTTTTCGCGTTTTTTCAGGAGAAATCCGTATATCGATGTCTTTTAATCAATGCTATTG
GATTCAACGTCCAGGACTTCCTGACGCTTAATAACGATTTCTACTTCCAGCAGCCATTTTTGGTTCAGCT
ACAAGTTCACTGTCAACTACCATGTTACGACTTCGCACCGACTGTTTCTTTTACCTCACGAGTCGATCAG
GAAGGTTTCATCCTTAAATCTCGTAACCATGCCAACACATAAGAACTTTTAGGGAAGTTAAGGTGCTCAG
GGTCTTACCGTCGGGCCGTATGATTCCACATATTCATGGATAATTCTATTTATTAGGAGTCTCACACTAG
CGACAATGGGGAAGTCGTTACACCGTTCATGCAGGACGGAGATTACCCGACAAGGAATTTTGCTACCTTA
GGACCGTTTAAAATACAGCCGCCGTTTATCATTGATGCCGGGCAGATGTCAGTAACTTGAAATATTCATC
AGAATTATCAGTGACTTGTGTTGTAACCTTACAGACGCTTCCAGTAATTTAACTTCTTATAAATGGAAGC
GCCGGTTTCCCGGGTATCCAATCCAGTGCTCCATTCAAGGCATAGAGACTCAGCCTATGTTCAACTTTGT
AGAGTTATATTATAATA
